# Supplementary material for: 3,3,4,4,5,5-Hexa­fluoro-1,2-bis[4-(phenyl­ethyn­yl)phen­yl]­cyclo­pentene
Source: Acta Crystallogr Sect E Struct Rep Online. 2009 Dec 12;66(Pt 1):o129. doi: 10.1107/S1600536809052040 (PMC2980200; doi:10.1107/S1600536809052040)
Supplement: Supplementary file 1 [file e-66-0o129-sup1.cif]

##############################################################################
###                                                                        ###
###        Electronic paper (Acta Crystallographica Section E)             ###
###                                                                        ###
##############################################################################
#                                                                            #
# This CIF contains the data in a paper accepted for publication in Acta     #
# Crystallographica Section E. It conforms to the requirements of Notes      #
# for Authors for Section E, and has been peer reviewed under the auspices   #
# of the IUCr Commission on Journals.                                        #
#                                                                            #
# Full details of the Crystallographic Information File format               #
# are given in the paper "The Crystallographic Information File (CIF):       #
# a New Standard Archive File for Crystallography" by S. R. Hall, F. H.      #
# Allen and I. D. Brown [Acta Cryst. (1991), A47, 655-685].                  #
#                                                                            #
# The current version of the core CIF dictionary is obtainable from          #
# ftp://ftp.iucr.org/pub/cif_core.dic. The current version number is 2.4.    #
#                                                                            #
# Software is freely available for graphical display of the structure(s) in  #
# this CIF.  For information consult the CIF home page http://www.iucr.org/  #
# cif/home.html                                                              #
#                                                                            #
# This file may be used for bona fide research purposes within the           #
# scientific community so long as proper attribution is given to the journal # 
# article from which it was obtained.                                        #
#                                                                            #
##############################################################################
                                             
data_I
_audit_creation_method     SHELXL-97
_chemical_name_systematic
;
3,3,4,4,5,5-Hexafluoro-1,2-bis[4-(phenylethynyl)phenyl]cyclopentene
;
_chemical_name_common
;
1,2-bis[4-(phenylethynyl)phenyl]perfluorocyclopentene
;
_chemical_formula_moiety     'C33 H18 F6'
_chemical_formula_sum     'C33 H18 F6'
_chemical_formula_iupac     'C33 H18 F6'
_chemical_formula_weight     528.47
_chemical_melting_point     ?
_symmetry_cell_setting     Monoclinic
_symmetry_space_group_name_H-M     'P 21/c'
_symmetry_space_group_name_Hall     '-P 2ybc'
loop_
    _symmetry_equiv_pos_as_xyz
    'x, y, z'
    '-x, y+1/2, -z+1/2'
    '-x, -y, -z'
    'x, -y-1/2, z-1/2'
_cell_length_a     16.3500(10)
_cell_length_b     9.2893(7)
_cell_length_c     17.9800(10)
_cell_angle_alpha     90.00
_cell_angle_beta     103.6540(10)
_cell_angle_gamma     90.00
_cell_volume     2653.6(4)
_cell_formula_units_Z     4
_cell_measurement_reflns_used     6530
_cell_measurement_theta_min     2.33
_cell_measurement_theta_max     25.81
_cell_measurement_temperature     296(2)
_exptl_crystal_description     block
_exptl_crystal_colour     yellow
_exptl_crystal_size_max     0.45
_exptl_crystal_size_mid     0.41
_exptl_crystal_size_min     0.38
_exptl_crystal_density_diffrn     1.323
_exptl_crystal_density_meas     ?
_exptl_crystal_density_method     'not measured'
_exptl_crystal_F_000     1080
_exptl_absorpt_coefficient_mu     0.105
_exptl_absorpt_correction_type     multi-scan
_exptl_absorpt_process_details     '(SADABS; Sheldrick, 1996)'
_exptl_absorpt_correction_T_min     0.9541
_exptl_absorpt_correction_T_max     0.9607
_exptl_special_details
;
;
_diffrn_ambient_temperature     296(2)
_diffrn_radiation_type     MoK\a
_diffrn_radiation_wavelength     0.71073
_diffrn_radiation_source     'fine-focus sealed tube'
_diffrn_radiation_monochromator     graphite
_diffrn_measurement_device_type     'Bruker APEXII CCD'
_diffrn_measurement_method     '\f and \w scans'
_diffrn_detector_area_resol_mean     ?
_diffrn_reflns_number     22979
_diffrn_reflns_av_R_equivalents     0.0256
_diffrn_reflns_av_sigmaI/netI     0.0250
_diffrn_reflns_theta_min     2.33
_diffrn_reflns_theta_max     27.50
_diffrn_reflns_theta_full     27.50
_diffrn_measured_fraction_theta_max     1.000
_diffrn_measured_fraction_theta_full     1.000
_diffrn_reflns_limit_h_min     -21
_diffrn_reflns_limit_h_max     21
_diffrn_reflns_limit_k_min     -12
_diffrn_reflns_limit_k_max     12
_diffrn_reflns_limit_l_min     -23
_diffrn_reflns_limit_l_max     23
_refine_special_details
;
Refinement of <i>F</i>^2^ against ALL reflections. The weighted <i>R</i>-factor
<i>wR</i> and goodness of fit <i>S</i> are based on <i>F</i>^2^, conventional
<i>R</i>-factors <i>R</i> are based on <i>F</i>, with <i>F</i> set to zero for
negative <i>F</i>^2^. The threshold expression of <i>F</i>^2^ >
\s(<i>F</i>^2^) is used only for calculating <i>R</i>-factors(gt) <i>etc</i>.
and is not relevant to the choice of reflections for refinement.
<i>R</i>-factors based on <i>F</i>^2^ are statistically about twice as large
as those based on <i>F</i>, and <i>R</i>- factors based on ALL data will be
even larger.
;
_reflns_number_total     6087
_reflns_number_gt     3767
_reflns_threshold_expression     >2sigma(I)
_refine_ls_structure_factor_coef     Fsqd
_refine_ls_matrix_type     full
_refine_ls_R_factor_all     0.0791
_refine_ls_R_factor_gt     0.0424
_refine_ls_wR_factor_gt     0.0865
_refine_ls_wR_factor_ref     0.1089
_refine_ls_goodness_of_fit_ref     1.007
_refine_ls_restrained_S_all     1.007
_refine_ls_number_reflns     6087
_refine_ls_number_parameters     407
_refine_ls_number_restraints     0
_refine_ls_hydrogen_treatment     constr
_refine_ls_weighting_scheme     calc
_refine_ls_weighting_details
         'calc w=1/[\s^2^(Fo^2^)+(0.0298P)^2^+0.8178P] where P=(Fo^2^+2Fc^2^)/3'
_atom_sites_solution_hydrogens     geom
_atom_sites_solution_primary     direct
_atom_sites_solution_secondary     difmap
_refine_ls_shift/su_max     0.002
_refine_ls_shift/su_mean     0.000
_refine_diff_density_max     0.135
_refine_diff_density_min     -0.187
_refine_ls_extinction_method     none
_refine_ls_extinction_coef     ?
loop_
    _atom_type_symbol
    _atom_type_description
    _atom_type_scat_dispersion_real
    _atom_type_scat_dispersion_imag
    _atom_type_scat_source
    'C' 'C' 0.0033 0.0016
                         'International Tables Vol C Tables 4.2.6.8 and 6.1.1.4'
    'H' 'H' 0.0000 0.0000
                         'International Tables Vol C Tables 4.2.6.8 and 6.1.1.4'
    'F' 'F' 0.0171 0.0103
                         'International Tables Vol C Tables 4.2.6.8 and 6.1.1.4'
_computing_data_collection     'APEX2 (Bruker, 2004)'
_computing_cell_refinement     'SAINT (Bruker, 2004)'
_computing_data_reduction     'SAINT (Bruker, 2004)'
_computing_structure_solution     'SHELXS97 (Sheldrick, 2008)'
_computing_structure_refinement     'SHELXL97 (Sheldrick, 2008)'
_computing_molecular_graphics     'SHELXTL (Sheldrick, 2008)'
_computing_publication_material     'SHELXTL (Sheldrick, 2008)'
loop_
    _atom_site_type_symbol
    _atom_site_label
    _atom_site_fract_x
    _atom_site_fract_y
    _atom_site_fract_z
    _atom_site_U_iso_or_equiv
    _atom_site_adp_type
    _atom_site_calc_flag
    _atom_site_refinement_flags
    _atom_site_occupancy
    _atom_site_disorder_assembly
    _atom_site_disorder_group
    C C26 0.19961(9) 1.02109(17) 1.03064(9) 0.0496(4) Uani d . 1 . .
    C C22 0.10730(11) 0.6218(2) 0.93186(10) 0.0611(4) Uani d . 1 . .
    C C23 0.13842(10) 0.75808(18) 0.96494(9) 0.0557(4) Uani d . 1 . .
    C C12 0.36369(9) 1.19273(17) 1.01487(9) 0.0512(4) Uani d . 1 . .
    C C7 0.55877(11) 1.1281(2) 0.81141(10) 0.0687(5) Uani d . 1 . .
    C C20 0.04809(11) 0.37578(18) 0.87084(9) 0.0557(4) Uani d . 1 . .
    C C11 0.33280(10) 1.1354(2) 0.94246(9) 0.0628(5) Uani d . 1 . .
    H H11 0.2761 1.1117 0.9268 0.075 Uiso calc R 1 . .
    C C9 0.46915(10) 1.1503(2) 0.91437(10) 0.0623(5) Uani d . 1 . .
    C C21 0.08196(11) 0.5089(2) 0.90495(10) 0.0596(4) Uani d . 1 . .
    C C27 0.24980(10) 0.89899(19) 1.04209(10) 0.0587(4) Uani d . 1 . .
    H H27 0.3046 0.9051 1.0717 0.070 Uiso calc R 1 . .
    C C28 0.21994(11) 0.76934(19) 1.01039(10) 0.0618(4) Uani d . 1 . .
    H H28 0.2544 0.6884 1.0193 0.074 Uiso calc R 1 . .
    C C8 0.52015(11) 1.1357(2) 0.85985(10) 0.0690(5) Uani d . 1 . .
    C C24 0.08860(10) 0.88041(19) 0.95314(10) 0.0625(5) Uani d . 1 . .
    H H24 0.0342 0.8748 0.9226 0.075 Uiso calc R 1 . .
    C C25 0.11797(10) 1.01009(19) 0.98572(10) 0.0594(4) Uani d . 1 . .
    H H25 0.0832 1.0906 0.9777 0.071 Uiso calc R 1 . .
    C C6 0.60588(10) 1.1192(2) 0.75391(10) 0.0646(5) Uani d . 1 . .
    C C14 0.50063(11) 1.2050(2) 0.98687(11) 0.0707(5) Uani d . 1 . .
    H H14 0.5575 1.2280 1.0024 0.085 Uiso calc R 1 . .
    C C13 0.44917(10) 1.2260(2) 1.03648(10) 0.0647(5) Uani d . 1 . .
    H H13 0.4718 1.2630 1.0851 0.078 Uiso calc R 1 . .
    C C15 -0.02972(12) 0.3286(2) 0.87935(11) 0.0707(5) Uani d . 1 . .
    H H15 -0.0586 0.3821 0.9086 0.085 Uiso calc R 1 . .
    C C19 0.09035(14) 0.2938(2) 0.82795(11) 0.0771(6) Uani d . 1 . .
    H H19 0.1431 0.3225 0.8226 0.093 Uiso calc R 1 . .
    C C10 0.38442(11) 1.1131(2) 0.89358(10) 0.0689(5) Uani d . 1 . .
    H H10 0.3624 1.0725 0.8458 0.083 Uiso calc R 1 . .
    C C1 0.58778(14) 1.0158(2) 0.69804(13) 0.0854(6) Uani d . 1 . .
    H H1 0.5440 0.9514 0.6972 0.102 Uiso calc R 1 . .
    C C16 -0.06433(14) 0.2039(3) 0.84499(13) 0.0880(6) Uani d . 1 . .
    H H16 -0.1163 0.1727 0.8513 0.106 Uiso calc R 1 . .
    C C17 -0.02255(19) 0.1254(3) 0.80152(13) 0.0992(8) Uani d . 1 . .
    H H17 -0.0466 0.0417 0.7776 0.119 Uiso calc R 1 . .
    C C4 0.71624(17) 1.2032(4) 0.69872(17) 0.1292(11) Uani d . 1 . .
    H H4 0.7600 1.2673 0.6989 0.155 Uiso calc R 1 . .
    C C18 0.05436(19) 0.1691(2) 0.79302(13) 0.1001(8) Uani d . 1 . .
    H H18 0.0827 0.1147 0.7636 0.120 Uiso calc R 1 . .
    C C2 0.63364(18) 1.0065(3) 0.64331(15) 0.1086(8) Uani d . 1 . .
    H H2 0.6204 0.9364 0.6054 0.130 Uiso calc R 1 . .
    C C5 0.67010(15) 1.2145(3) 0.75389(14) 0.1059(8) Uani d . 1 . .
    H H5 0.6825 1.2864 0.7908 0.127 Uiso calc R 1 . .
    C C3 0.69781(18) 1.0985(4) 0.64418(16) 0.1128(9) Uani d . 1 . .
    H H3 0.7294 1.0904 0.6076 0.135 Uiso calc R 1 . .
    C C29 0.23397(9) 1.15683(17) 1.06773(9) 0.0498(4) Uani d . 1 A .
    C C30 0.30656(9) 1.22316(17) 1.06528(9) 0.0497(4) Uani d . 1 A .
    C C31 0.32336(11) 1.34507(19) 1.12133(10) 0.0607(4) Uani d . 1 . .
    C C33 0.19144(12) 1.2310(2) 1.12173(11) 0.0687(5) Uani d . 1 . .
    C C32 0.24253(12) 1.3637(3) 1.14835(12) 0.0749(6) Uani d . 1 A .
    F F1 0.3864(5) 1.3132(8) 1.1850(5) 0.0784(12) Uani d P 0.675(12) A 1
    F F2 0.3498(3) 1.4682(7) 1.0946(4) 0.0804(11) Uani d P 0.675(12) A 1
    F F5 0.1123(2) 1.2516(6) 1.1010(4) 0.0953(16) Uani d P 0.675(12) A 1
    F F3 0.1990(2) 1.4774(4) 1.1027(3) 0.0916(12) Uani d P 0.675(12) A 1
    F F4 0.2516(2) 1.4078(6) 1.2183(3) 0.0956(15) Uani d P 0.675(12) A 1
    F F6 0.2036(5) 1.1456(4) 1.1900(3) 0.0992(13) Uani d P 0.675(12) A 1
    F F3' 0.2714(6) 1.301(2) 1.2310(3) 0.139(5) Uani d P 0.325(12) A 2
    F F4' 0.2128(5) 1.4715(12) 1.1595(14) 0.148(7) Uani d P 0.325(12) A 2
    F F2' 0.3905(11) 1.328(2) 1.1726(11) 0.120(6) Uani d P 0.325(12) A 2
    F F1' 0.3278(12) 1.4677(15) 1.0822(11) 0.136(5) Uani d P 0.325(12) A 2
    F F5' 0.1528(8) 1.1542(8) 1.1592(6) 0.092(3) Uani d P 0.325(12) A 2
    F F6' 0.1151(6) 1.3026(12) 1.0670(6) 0.093(3) Uani d P 0.325(12) A 2
loop_
    _atom_site_aniso_label
    _atom_site_aniso_U_11
    _atom_site_aniso_U_22
    _atom_site_aniso_U_33
    _atom_site_aniso_U_12
    _atom_site_aniso_U_13
    _atom_site_aniso_U_23
    C26 0.0444(8) 0.0530(9) 0.0529(9) -0.0063(7) 0.0145(7) 0.0000(7)
    C22 0.0645(10) 0.0591(11) 0.0634(11) -0.0080(9) 0.0224(9) -0.0028(9)
    C23 0.0567(9) 0.0552(10) 0.0585(10) -0.0098(8) 0.0204(8) -0.0026(8)
    C12 0.0444(8) 0.0555(10) 0.0520(9) -0.0046(7) 0.0082(7) 0.0031(8)
    C7 0.0511(9) 0.0925(14) 0.0618(11) 0.0041(9) 0.0118(9) 0.0063(10)
    C20 0.0668(10) 0.0501(9) 0.0509(9) -0.0051(8) 0.0153(8) 0.0017(8)
    C11 0.0453(8) 0.0886(13) 0.0534(10) -0.0120(9) 0.0092(7) -0.0005(9)
    C9 0.0498(9) 0.0783(12) 0.0593(10) 0.0031(9) 0.0143(8) 0.0063(9)
    C21 0.0644(10) 0.0567(11) 0.0602(10) -0.0057(9) 0.0195(8) -0.0014(9)
    C27 0.0468(9) 0.0619(11) 0.0641(10) -0.0006(8) 0.0066(8) -0.0017(9)
    C28 0.0605(10) 0.0540(10) 0.0703(11) 0.0046(8) 0.0142(9) 0.0003(9)
    C8 0.0511(9) 0.0932(14) 0.0623(11) 0.0046(9) 0.0124(9) 0.0069(10)
    C24 0.0453(9) 0.0628(11) 0.0758(12) -0.0087(8) 0.0072(8) -0.0064(9)
    C25 0.0458(9) 0.0555(10) 0.0746(11) -0.0003(8) 0.0094(8) -0.0026(9)
    C6 0.0513(9) 0.0838(13) 0.0604(10) 0.0053(9) 0.0163(8) 0.0092(10)
    C14 0.0422(8) 0.0988(15) 0.0702(12) -0.0067(9) 0.0113(8) -0.0038(11)
    C13 0.0472(9) 0.0844(13) 0.0604(10) -0.0097(9) 0.0083(8) -0.0096(9)
    C15 0.0685(11) 0.0666(12) 0.0791(13) -0.0076(10) 0.0218(10) -0.0046(10)
    C19 0.0946(14) 0.0682(13) 0.0806(13) -0.0088(11) 0.0448(12) -0.0060(11)
    C10 0.0575(10) 0.0963(15) 0.0522(10) -0.0098(10) 0.0117(8) -0.0062(10)
    C1 0.0902(15) 0.0793(14) 0.0971(16) -0.0048(12) 0.0428(13) -0.0035(13)
    C16 0.0857(14) 0.0859(16) 0.0893(15) -0.0297(12) 0.0142(12) -0.0059(13)
    C17 0.148(2) 0.0765(15) 0.0707(14) -0.0385(16) 0.0214(15) -0.0146(12)
    C4 0.105(2) 0.179(3) 0.117(2) -0.048(2) 0.0534(18) 0.014(2)
    C18 0.159(2) 0.0739(15) 0.0832(15) -0.0110(15) 0.0608(16) -0.0200(12)
    C2 0.138(2) 0.0981(18) 0.1097(19) 0.0115(17) 0.0701(18) -0.0086(15)
    C5 0.1026(17) 0.132(2) 0.0909(16) -0.0434(16) 0.0391(14) -0.0131(15)
    C3 0.106(2) 0.149(3) 0.103(2) 0.0215(19) 0.0633(17) 0.0258(19)
    C29 0.0447(8) 0.0531(9) 0.0512(9) -0.0019(7) 0.0103(7) 0.0012(7)
    C30 0.0443(8) 0.0532(9) 0.0486(9) -0.0021(7) 0.0048(7) 0.0020(7)
    C31 0.0520(10) 0.0613(11) 0.0656(11) -0.0086(9) 0.0076(9) -0.0058(9)
    C33 0.0594(11) 0.0736(13) 0.0803(13) -0.0109(10) 0.0304(10) -0.0131(11)
    C32 0.0639(11) 0.0832(15) 0.0783(14) -0.0063(11) 0.0180(10) -0.0299(12)
    F1 0.059(2) 0.105(3) 0.0622(17) 0.0063(17) -0.0038(14) -0.0136(18)
    F2 0.0774(16) 0.063(2) 0.107(2) -0.0201(11) 0.0328(14) -0.0124(16)
    F5 0.0460(12) 0.122(3) 0.121(4) -0.0099(17) 0.0250(19) -0.049(3)
    F3 0.0723(13) 0.0717(16) 0.131(3) 0.0201(11) 0.0252(17) 0.0108(17)
    F4 0.0840(19) 0.127(4) 0.0782(18) -0.015(2) 0.0248(13) -0.045(2)
    F6 0.133(4) 0.1022(16) 0.078(2) -0.008(2) 0.057(2) 0.0078(15)
    F3' 0.113(4) 0.232(15) 0.069(3) -0.042(7) 0.016(3) -0.021(5)
    F4' 0.097(5) 0.093(6) 0.262(19) -0.011(4) 0.059(8) -0.091(9)
    F2' 0.068(5) 0.180(13) 0.098(9) -0.020(6) -0.007(5) -0.075(9)
    F1' 0.204(13) 0.046(4) 0.164(9) -0.014(6) 0.056(9) 0.008(5)
    F5' 0.115(6) 0.092(3) 0.088(5) -0.015(4) 0.061(5) -0.010(4)
    F6' 0.069(3) 0.110(5) 0.092(5) 0.035(3) 0.002(3) -0.022(4)
_geom_special_details
;
All e.s.d.'s (except the e.s.d. in the dihedral angle between two l.s. planes)
are estimated using the full covariance matrix. The cell e.s.d.'s are taken
into account individually in the estimation of e.s.d.'s in distances, angles
and torsion angles; correlations between e.s.d.'s in cell parameters are only
used when they are defined by crystal symmetry. An approximate (isotropic)
treatment of cell e.s.d.'s is used for estimating e.s.d.'s involving l.s.
planes.
;
loop_
    _geom_bond_atom_site_label_1
    _geom_bond_atom_site_label_2
    _geom_bond_site_symmetry_2
    _geom_bond_distance
    _geom_bond_publ_flag
    C26 C27 . 1.387(2) ?
    C26 C25 . 1.391(2) ?
    C26 C29 . 1.474(2) ?
    C22 C21 . 1.188(2) ?
    C22 C23 . 1.439(2) ?
    C23 C24 . 1.385(2) ?
    C23 C28 . 1.393(2) ?
    C12 C11 . 1.387(2) ?
    C12 C13 . 1.394(2) ?
    C12 C30 . 1.474(2) ?
    C7 C8 . 1.192(2) ?
    C7 C6 . 1.430(2) ?
    C20 C19 . 1.380(2) ?
    C20 C15 . 1.388(2) ?
    C20 C21 . 1.432(2) ?
    C11 C10 . 1.370(2) ?
    C11 H11 . 0.9300 ?
    C9 C14 . 1.380(2) ?
    C9 C10 . 1.390(2) ?
    C9 C8 . 1.435(2) ?
    C27 C28 . 1.372(2) ?
    C27 H27 . 0.9300 ?
    C28 H28 . 0.9300 ?
    C24 C25 . 1.376(2) ?
    C24 H24 . 0.9300 ?
    C25 H25 . 0.9300 ?
    C6 C1 . 1.370(3) ?
    C6 C5 . 1.374(3) ?
    C14 C13 . 1.377(2) ?
    C14 H14 . 0.9300 ?
    C13 H13 . 0.9300 ?
    C15 C16 . 1.371(3) ?
    C15 H15 . 0.9300 ?
    C19 C18 . 1.381(3) ?
    C19 H19 . 0.9300 ?
    C10 H10 . 0.9300 ?
    C1 C2 . 1.373(3) ?
    C1 H1 . 0.9300 ?
    C16 C17 . 1.364(3) ?
    C16 H16 . 0.9300 ?
    C17 C18 . 1.364(3) ?
    C17 H17 . 0.9300 ?
    C4 C3 . 1.364(4) ?
    C4 C5 . 1.385(3) ?
    C4 H4 . 0.9300 ?
    C18 H18 . 0.9300 ?
    C2 C3 . 1.350(4) ?
    C2 H2 . 0.9300 ?
    C5 H5 . 0.9300 ?
    C3 H3 . 0.9300 ?
    C29 C30 . 1.347(2) ?
    C29 C33 . 1.490(2) ?
    C30 C31 . 1.498(2) ?
    C31 F2' . 1.266(17) ?
    C31 F1' . 1.350(15) ?
    C31 F2 . 1.351(7) ?
    C31 F1 . 1.380(8) ?
    C31 C32 . 1.522(3) ?
    C33 F5' . 1.251(6) ?
    C33 F5 . 1.273(4) ?
    C33 F6 . 1.435(5) ?
    C33 C32 . 1.503(3) ?
    C33 F6' . 1.546(8) ?
    C32 F4' . 1.151(7) ?
    C32 F4 . 1.297(4) ?
    C32 F3 . 1.421(4) ?
    C32 F3' . 1.563(11) ?
loop_
    _geom_angle_atom_site_label_1
    _geom_angle_atom_site_label_2
    _geom_angle_atom_site_label_3
    _geom_angle_site_symmetry_1
    _geom_angle_site_symmetry_3
    _geom_angle
    _geom_angle_publ_flag
    C27 C26 C25 . . 118.64(15) ?
    C27 C26 C29 . . 118.91(14) ?
    C25 C26 C29 . . 122.44(15) ?
    C21 C22 C23 . . 179.6(2) ?
    C24 C23 C28 . . 118.35(16) ?
    C24 C23 C22 . . 121.37(15) ?
    C28 C23 C22 . . 120.28(16) ?
    C11 C12 C13 . . 117.76(15) ?
    C11 C12 C30 . . 120.50(14) ?
    C13 C12 C30 . . 121.67(14) ?
    C8 C7 C6 . . 179.4(2) ?
    C19 C20 C15 . . 118.71(17) ?
    C19 C20 C21 . . 121.46(16) ?
    C15 C20 C21 . . 119.82(16) ?
    C10 C11 C12 . . 121.15(15) ?
    C10 C11 H11 . . 119.4 ?
    C12 C11 H11 . . 119.4 ?
    C14 C9 C10 . . 118.09(16) ?
    C14 C9 C8 . . 122.16(16) ?
    C10 C9 C8 . . 119.71(16) ?
    C22 C21 C20 . . 177.5(2) ?
    C28 C27 C26 . . 121.08(15) ?
    C28 C27 H27 . . 119.5 ?
    C26 C27 H27 . . 119.5 ?
    C27 C28 C23 . . 120.46(16) ?
    C27 C28 H28 . . 119.8 ?
    C23 C28 H28 . . 119.8 ?
    C7 C8 C9 . . 176.0(2) ?
    C25 C24 C23 . . 121.32(15) ?
    C25 C24 H24 . . 119.3 ?
    C23 C24 H24 . . 119.3 ?
    C24 C25 C26 . . 120.14(16) ?
    C24 C25 H25 . . 119.9 ?
    C26 C25 H25 . . 119.9 ?
    C1 C6 C5 . . 118.96(19) ?
    C1 C6 C7 . . 120.71(18) ?
    C5 C6 C7 . . 120.3(2) ?
    C13 C14 C9 . . 121.02(16) ?
    C13 C14 H14 . . 119.5 ?
    C9 C14 H14 . . 119.5 ?
    C14 C13 C12 . . 120.90(16) ?
    C14 C13 H13 . . 119.5 ?
    C12 C13 H13 . . 119.5 ?
    C16 C15 C20 . . 120.58(19) ?
    C16 C15 H15 . . 119.7 ?
    C20 C15 H15 . . 119.7 ?
    C20 C19 C18 . . 120.1(2) ?
    C20 C19 H19 . . 120.0 ?
    C18 C19 H19 . . 120.0 ?
    C11 C10 C9 . . 121.03(16) ?
    C11 C10 H10 . . 119.5 ?
    C9 C10 H10 . . 119.5 ?
    C6 C1 C2 . . 120.6(2) ?
    C6 C1 H1 . . 119.7 ?
    C2 C1 H1 . . 119.7 ?
    C17 C16 C15 . . 120.0(2) ?
    C17 C16 H16 . . 120.0 ?
    C15 C16 H16 . . 120.0 ?
    C16 C17 C18 . . 120.3(2) ?
    C16 C17 H17 . . 119.8 ?
    C18 C17 H17 . . 119.8 ?
    C3 C4 C5 . . 120.3(3) ?
    C3 C4 H4 . . 119.9 ?
    C5 C4 H4 . . 119.9 ?
    C17 C18 C19 . . 120.2(2) ?
    C17 C18 H18 . . 119.9 ?
    C19 C18 H18 . . 119.9 ?
    C3 C2 C1 . . 120.4(3) ?
    C3 C2 H2 . . 119.8 ?
    C1 C2 H2 . . 119.8 ?
    C6 C5 C4 . . 119.8(2) ?
    C6 C5 H5 . . 120.1 ?
    C4 C5 H5 . . 120.1 ?
    C2 C3 C4 . . 119.9(2) ?
    C2 C3 H3 . . 120.0 ?
    C4 C3 H3 . . 120.0 ?
    C30 C29 C26 . . 128.39(14) ?
    C30 C29 C33 . . 111.11(15) ?
    C26 C29 C33 . . 120.24(14) ?
    C29 C30 C12 . . 128.56(15) ?
    C29 C30 C31 . . 110.29(14) ?
    C12 C30 C31 . . 121.10(14) ?
    F2' C31 F1' . . 109.8(12) ?
    F2' C31 F2 . . 93.8(10) ?
    F1' C31 F1 . . 119.5(9) ?
    F2 C31 F1 . . 103.8(5) ?
    F2' C31 C30 . . 112.8(9) ?
    F1' C31 C30 . . 108.2(7) ?
    F2 C31 C30 . . 115.1(3) ?
    F1 C31 C30 . . 112.2(4) ?
    F2' C31 C32 . . 116.8(10) ?
    F1' C31 C32 . . 103.1(7) ?
    F2 C31 C32 . . 113.1(3) ?
    F1 C31 C32 . . 107.1(4) ?
    C30 C31 C32 . . 105.42(14) ?
    F5' C33 F5 . . 68.6(5) ?
    F5 C33 F6 . . 105.1(2) ?
    F5' C33 C29 . . 117.4(3) ?
    F5 C33 C29 . . 118.5(3) ?
    F6 C33 C29 . . 108.1(2) ?
    F5' C33 C32 . . 127.6(5) ?
    F5 C33 C32 . . 114.8(3) ?
    F6 C33 C32 . . 103.1(3) ?
    C29 C33 C32 . . 106.09(15) ?
    F5' C33 F6' . . 98.8(4) ?
    F6 C33 F6' . . 135.2(4) ?
    C29 C33 F6' . . 102.4(4) ?
    C32 C33 F6' . . 98.9(4) ?
    F4' C32 F4 . . 60.9(10) ?
    F4 C32 F3 . . 104.6(3) ?
    F4' C32 C33 . . 122.9(4) ?
    F4 C32 C33 . . 119.7(3) ?
    F3 C32 C33 . . 105.1(3) ?
    F4' C32 C31 . . 126.0(6) ?
    F4 C32 C31 . . 115.8(2) ?
    F3 C32 C31 . . 104.8(2) ?
    C33 C32 C31 . . 105.32(16) ?
    F4' C32 F3' . . 101.8(7) ?
    F3 C32 F3' . . 145.5(6) ?
    C33 C32 F3' . . 91.0(6) ?
    C31 C32 F3' . . 99.8(5) ?
loop_
    _geom_torsion_atom_site_label_1
    _geom_torsion_atom_site_label_2
    _geom_torsion_atom_site_label_3
    _geom_torsion_atom_site_label_4
    _geom_torsion_site_symmetry_1
    _geom_torsion_site_symmetry_2
    _geom_torsion_site_symmetry_3
    _geom_torsion_site_symmetry_4
    _geom_torsion
    _geom_torsion_publ_flag
    C13 C12 C11 C10 . . . . -0.4(3) ?
    C30 C12 C11 C10 . . . . 176.79(17) ?
    C25 C26 C27 C28 . . . . -0.4(2) ?
    C29 C26 C27 C28 . . . . 178.34(15) ?
    C26 C27 C28 C23 . . . . 0.8(3) ?
    C24 C23 C28 C27 . . . . -0.4(3) ?
    C22 C23 C28 C27 . . . . -179.93(16) ?
    C28 C23 C24 C25 . . . . -0.6(3) ?
    C22 C23 C24 C25 . . . . 179.00(16) ?
    C23 C24 C25 C26 . . . . 1.0(3) ?
    C27 C26 C25 C24 . . . . -0.5(2) ?
    C29 C26 C25 C24 . . . . -179.20(15) ?
    C10 C9 C14 C13 . . . . -1.8(3) ?
    C8 C9 C14 C13 . . . . 176.01(19) ?
    C9 C14 C13 C12 . . . . -0.1(3) ?
    C11 C12 C13 C14 . . . . 1.2(3) ?
    C30 C12 C13 C14 . . . . -176.01(17) ?
    C19 C20 C15 C16 . . . . -0.8(3) ?
    C21 C20 C15 C16 . . . . 177.85(18) ?
    C15 C20 C19 C18 . . . . 1.4(3) ?
    C21 C20 C19 C18 . . . . -177.18(19) ?
    C12 C11 C10 C9 . . . . -1.5(3) ?
    C14 C9 C10 C11 . . . . 2.5(3) ?
    C8 C9 C10 C11 . . . . -175.31(19) ?
    C5 C6 C1 C2 . . . . 0.7(3) ?
    C7 C6 C1 C2 . . . . -179.4(2) ?
    C20 C15 C16 C17 . . . . -0.5(3) ?
    C15 C16 C17 C18 . . . . 1.1(4) ?
    C16 C17 C18 C19 . . . . -0.5(4) ?
    C20 C19 C18 C17 . . . . -0.8(3) ?
    C6 C1 C2 C3 . . . . 0.6(4) ?
    C1 C6 C5 C4 . . . . -1.2(4) ?
    C7 C6 C5 C4 . . . . 178.9(2) ?
    C3 C4 C5 C6 . . . . 0.4(5) ?
    C1 C2 C3 C4 . . . . -1.3(4) ?
    C5 C4 C3 C2 . . . . 0.8(5) ?
    C27 C26 C29 C30 . . . . 52.6(2) ?
    C25 C26 C29 C30 . . . . -128.69(18) ?
    C27 C26 C29 C33 . . . . -120.95(18) ?
    C25 C26 C29 C33 . . . . 57.7(2) ?
    C26 C29 C30 C12 . . . . 11.8(3) ?
    C33 C29 C30 C12 . . . . -174.18(16) ?
    C26 C29 C30 C31 . . . . -170.71(15) ?
    C33 C29 C30 C31 . . . . 3.3(2) ?
    C11 C12 C30 C29 . . . . 28.9(3) ?
    C13 C12 C30 C29 . . . . -153.99(18) ?
    C11 C12 C30 C31 . . . . -148.36(17) ?
    C13 C12 C30 C31 . . . . 28.7(2) ?
    C29 C30 C31 F2' . . . . 118.0(11) ?
    C12 C30 C31 F2' . . . . -64.3(11) ?
    C29 C30 C31 F1' . . . . -120.4(8) ?
    C12 C30 C31 F1' . . . . 57.4(8) ?
    C29 C30 C31 F2 . . . . -136.0(3) ?
    C12 C30 C31 F2 . . . . 41.8(3) ?
    C29 C30 C31 F1 . . . . 105.7(5) ?
    C12 C30 C31 F1 . . . . -76.6(5) ?
    C29 C30 C31 C32 . . . . -10.6(2) ?
    C12 C30 C31 C32 . . . . 167.15(16) ?
    C30 C29 C33 F5' . . . . -144.5(8) ?
    C26 C29 C33 F5' . . . . 30.1(8) ?
    C30 C29 C33 F5 . . . . 136.2(4) ?
    C26 C29 C33 F5 . . . . -49.2(4) ?
    C30 C29 C33 F6 . . . . -104.6(3) ?
    C26 C29 C33 F6 . . . . 70.0(3) ?
    C30 C29 C33 C32 . . . . 5.4(2) ?
    C26 C29 C33 C32 . . . . -179.99(16) ?
    C30 C29 C33 F6' . . . . 108.6(5) ?
    C26 C29 C33 F6' . . . . -76.8(5) ?
    F5' C33 C32 F4' . . . . -71(2) ?
    F5 C33 C32 F4' . . . . 10.4(18) ?
    F6 C33 C32 F4' . . . . -103.3(17) ?
    C29 C33 C32 F4' . . . . 143.2(15) ?
    F6' C33 C32 F4' . . . . 37.4(19) ?
    F5' C33 C32 F4 . . . . 1.7(11) ?
    F5 C33 C32 F4 . . . . 83.1(6) ?
    F6 C33 C32 F4 . . . . -30.6(5) ?
    C29 C33 C32 F4 . . . . -144.1(3) ?
    F6' C33 C32 F4 . . . . 110.1(7) ?
    F5' C33 C32 F3 . . . . -115.4(10) ?
    F5 C33 C32 F3 . . . . -34.0(5) ?
    F6 C33 C32 F3 . . . . -147.7(4) ?
    C29 C33 C32 F3 . . . . 98.8(3) ?
    F6' C33 C32 F3 . . . . -6.9(6) ?
    F5' C33 C32 C31 . . . . 134.3(8) ?
    F5 C33 C32 C31 . . . . -144.4(4) ?
    F6 C33 C32 C31 . . . . 102.0(3) ?
    C29 C33 C32 C31 . . . . -11.5(2) ?
    F6' C33 C32 C31 . . . . -117.3(5) ?
    F5' C33 C32 F3' . . . . 33.8(13) ?
    F5 C33 C32 F3' . . . . 115.2(9) ?
    F6 C33 C32 F3' . . . . 1.5(8) ?
    C29 C33 C32 F3' . . . . -112.0(6) ?
    F6' C33 C32 F3' . . . . 142.3(10) ?
    F2' C31 C32 F4' . . . . 93.4(19) ?
    F1' C31 C32 F4' . . . . -27(2) ?
    F2 C31 C32 F4' . . . . -13.8(15) ?
    F1 C31 C32 F4' . . . . 99.9(15) ?
    C30 C31 C32 F4' . . . . -140.4(15) ?
    F2' C31 C32 F4 . . . . 21.9(11) ?
    F1' C31 C32 F4 . . . . -98.6(10) ?
    F2 C31 C32 F4 . . . . -85.4(5) ?
    F1 C31 C32 F4 . . . . 28.3(6) ?
    C30 C31 C32 F4 . . . . 148.0(4) ?
    F2' C31 C32 F3 . . . . 136.5(11) ?
    F1' C31 C32 F3 . . . . 16.0(10) ?
    F2 C31 C32 F3 . . . . 29.3(4) ?
    F1 C31 C32 F3 . . . . 143.0(5) ?
    C30 C31 C32 F3 . . . . -97.3(3) ?
    F2' C31 C32 C33 . . . . -112.9(10) ?
    F1' C31 C32 C33 . . . . 126.7(8) ?
    F2 C31 C32 C33 . . . . 139.9(3) ?
    F1 C31 C32 C33 . . . . -106.4(4) ?
    C30 C31 C32 C33 . . . . 13.3(2) ?
    F2' C31 C32 F3' . . . . -19.1(13) ?
    F1' C31 C32 F3' . . . . -139.6(13) ?
    F2 C31 C32 F3' . . . . -126.4(8) ?
    F1 C31 C32 F3' . . . . -12.7(8) ?
    C30 C31 C32 F3' . . . . 107.0(7) ?
data_global
_journal_date_recd_electronic     2009-10-30
_journal_date_accepted     2009-12-03
_journal_name_full     'Acta Crystallographica, Section E'
_journal_year     2010
_journal_volume     66
_journal_issue      1
_journal_page_first     o129
_journal_page_last     o129
_journal_paper_category     QO
_journal_coeditor_code     IM2157
_publ_contact_author_name     'Chen, bing'
_publ_contact_author_address
;
Jiangxi Key Laboratory of Organic Chemistry
Jiangxi Science and Technology Normal University
Nanchang 330013
People's Republic of China
;
_publ_contact_author_email     wjcblc@sina.com
_publ_contact_author_fax     '086 791 3826894'
_publ_contact_author_phone     '086 791 3805183'
_publ_section_title
;
3,3,4,4,5,5-Hexafluoro-1,2-bis[4-(phenylethynyl)phenyl]cyclopentene
;
loop_
    _publ_author_name
    _publ_author_address
    'Liu, Shaoqian'
;
Jiangxi Key Laboratory of Organic Chemistry
Jiangxi Science & Technology Normal University
Nanchang 330013
People's Republic of China
;
    'Chen, Bing'
;
Jiangxi Key Laboratory of Organic Chemistry
Jiangxi Science & Technology Normal University
Nanchang 330013
People's Republic of China
;
