# Supplementary material for: 3,3,4,4,5,5-Hexa­fluoro-1,2-bis[4-(phenyl­ethyn­yl)phen­yl]­cyclo­pentene
Source: Acta Crystallogr Sect E Struct Rep Online. 2009 Dec 12;66(Pt 1):o129. doi: 10.1107/S1600536809052040 (PMC2980200; doi:10.1107/S1600536809052040)
Supplement: Supplementary file 2 [file e-66-0o129-Isup2.hkl]

# 
# h,k,l, Fc-squared, Fo-squared, sigma(Fo-squared) and status flag 
# 
data_I
_shelx_title ' A in P2(1)/c' 
_shelx_refln_list_code          4 
_shelx_F_calc_maximum      277.79 
_exptl_crystal_F_000      1080.00 
_reflns_d_resolution_high  0.7697 
 
loop_ 
 _symmetry_equiv_pos_as_xyz 
 'x, y, z' 
 '-x, y+1/2, -z+1/2' 
 '-x, -y, -z' 
 'x, -y-1/2, z-1/2' 
 
_cell_length_a    16.3499 
_cell_length_b     9.2893 
_cell_length_c    17.9797 
_cell_angle_alpha  90.000 
_cell_angle_beta  103.654 
_cell_angle_gamma  90.000 
 
_shelx_F_squared_multiplier     1.000 
 
loop_ 
 _refln_index_h 
 _refln_index_k 
 _refln_index_l 
 _refln_F_squared_calc 
 _refln_F_squared_meas 
 _refln_F_squared_sigma 
 _refln_observed_status 
   2   0   0     3724.95     3711.66     66.55 o 
   3   0   0     1638.86     1514.78     16.92 o 
   4   0   0     1041.62     1066.31      9.93 o 
   5   0   0     1232.63     1276.66     11.96 o 
   6   0   0     2389.76     2396.32     21.69 o 
   7   0   0     7885.57     8022.76     68.99 o 
   8   0   0      393.94      418.64      5.45 o 
   9   0   0      918.19      951.06     12.07 o 
  10   0   0      464.05      443.92      6.05 o 
  11   0   0       54.45       72.55      4.99 o 
  12   0   0      270.06      292.35     13.31 o 
  13   0   0        1.14        3.33      2.00 o 
  14   0   0      411.45      400.98      8.90 o 
  15   0   0        1.70        4.36      2.56 o 
  16   0   0       99.04      101.33      9.65 o 
  17   0   0       54.54       59.75      4.45 o 
  18   0   0        0.02       -0.12      2.56 o 
  19   0   0       21.96       17.30      5.99 o 
  20   0   0       18.88        5.32      5.99 o 
   1   1   0    11071.44    10643.06     82.03 o 
   2   1   0     1334.94     1255.64     10.05 o 
   3   1   0      150.69      154.40      1.52 o 
   4   1   0      863.27      807.05      5.59 o 
   5   1   0     1283.21     1259.63      8.44 o 
   6   1   0      757.61      765.86      5.78 o 
   7   1   0      164.57      142.60      1.96 o 
   8   1   0     1086.41     1213.85      8.67 o 
   9   1   0        4.21        7.00      0.88 o 
  10   1   0      124.91      152.92      2.40 o 
  11   1   0      122.16      122.40      2.55 o 
  12   1   0        6.61        5.91      1.90 o 
  13   1   0        4.71        5.08      1.47 o 
  14   1   0        3.01        0.70      1.47 o 
  15   1   0      481.27      453.75      8.01 o 
  16   1   0        7.56       12.04      1.95 o 
  17   1   0        0.12       -1.49      2.24 o 
  18   1   0        3.81        2.66      2.54 o 
  19   1   0        0.22       -0.70      2.54 o 
  20   1   0        8.42        3.73      3.51 o 
   0   2   0    14581.61    14014.61    121.77 o 
   1   2   0       39.82       24.67      1.07 o 
   2   2   0      634.22      633.89      5.17 o 
   3   2   0      266.00      255.97      2.79 o 
   4   2   0      361.12      371.55      3.61 o 
   5   2   0     3637.59     3582.24     22.35 o 
   6   2   0      107.98      113.29      1.68 o 
   7   2   0      351.63      341.92      3.34 o 
   8   2   0       65.80       56.91      1.50 o 
   9   2   0       15.68       13.07      0.99 o 
  10   2   0        0.78        4.52      1.01 o 
  11   2   0      129.68      131.00      2.98 o 
  12   2   0       96.75       92.81      2.75 o 
  13   2   0      112.11      100.90      3.53 o 
  14   2   0       15.24       19.99      2.54 o 
  15   2   0       92.61       77.02      3.70 o 
  16   2   0       15.65       12.32      2.54 o 
  17   2   0        4.69        4.44      2.31 o 
  18   2   0       31.57       38.12      3.57 o 
  19   2   0        2.36        6.81      2.93 o 
  20   2   0        0.15       -2.16      3.18 o 
   1   3   0      426.68      381.75      5.83 o 
   2   3   0        6.50        1.30      1.20 o 
   3   3   0     4329.42     4358.55     29.82 o 
   4   3   0       63.38       93.17      4.86 o 
   5   3   0      249.91      267.28      3.31 o 
   6   3   0     2648.13     2685.76     17.43 o 
   7   3   0      253.76      273.70      3.09 o 
   8   3   0       14.78       12.17      1.02 o 
   9   3   0      447.45      454.92      4.45 o 
  10   3   0       82.10       80.69      2.21 o 
  11   3   0      320.19      329.51      6.27 o 
  12   3   0      234.68      231.75      4.46 o 
  13   3   0      100.33       98.62      4.09 o 
  14   3   0      121.70      104.56      4.23 o 
  15   3   0       60.98       58.89      3.70 o 
  16   3   0       25.34       22.88      3.07 o 
  17   3   0        5.85        5.08      2.54 o 
  18   3   0        0.52       -1.47      2.79 o 
  19   3   0        7.19       11.52      3.19 o 
   0   4   0      181.12      205.44      5.13 o 
   1   4   0       17.35       20.94      1.98 o 
   2   4   0      886.02     1016.65      7.50 o 
   3   4   0     1439.79     1521.08     13.26 o 
   4   4   0     2816.21     2907.44     20.90 o 
   5   4   0        3.13        4.38      1.09 o 
   6   4   0      530.32      599.12      6.05 o 
   7   4   0       38.56       36.04      1.69 o 
   8   4   0      311.36      314.76      4.21 o 
   9   4   0      376.32      367.92      4.66 o 
  10   4   0      521.64      512.61      8.98 o 
  11   4   0       48.67       49.69      2.57 o 
  12   4   0      199.21      197.42      4.48 o 
  13   4   0      199.79      189.15      4.46 o 
  14   4   0      431.53      421.20      8.80 o 
  15   4   0       13.41        9.45      2.41 o 
  16   4   0        9.93       10.91      2.80 o 
  17   4   0        2.86       -1.11      2.69 o 
  18   4   0        4.84       -0.15      2.63 o 
  19   4   0        0.02       -2.31      2.80 o 
   1   5   0       84.99      104.78      2.82 o 
   2   5   0       65.67       66.15      2.92 o 
   3   5   0      381.70      376.87      4.55 o 
   4   5   0        5.92       12.94      1.40 o 
   5   5   0        0.04       -1.29      1.16 o 
   6   5   0      129.75      123.12      4.06 o 
   7   5   0       37.06       33.66      1.87 o 
   8   5   0       13.44       15.16      1.69 o 
   9   5   0      143.09      141.60      3.17 o 
  10   5   0       36.18       37.33      2.45 o 
  11   5   0      322.89      316.46      5.69 o 
  12   5   0      745.49      738.21     10.70 o 
  13   5   0        0.62       -0.22      1.90 o 
  14   5   0        0.98       -3.56      2.41 o 
  15   5   0        6.91        6.23      2.49 o 
  16   5   0       10.74       11.52      3.03 o 
  17   5   0        3.31        0.88      2.93 o 
  18   5   0        2.24        1.09      3.03 o 
   0   6   0     1505.99     1535.49     15.89 o 
   1   6   0        0.67       -0.60      1.20 o 
   2   6   0       89.21       94.61      2.60 o 
   3   6   0       76.11       65.13      2.29 o 
   4   6   0       24.15       22.41      1.87 o 
   5   6   0       98.92      105.64      2.93 o 
   6   6   0       22.31       24.81      1.89 o 
   7   6   0      430.06      424.29      5.68 o 
   8   6   0       15.70       10.91      2.69 o 
   9   6   0        0.54        0.34      1.92 o 
  10   6   0        0.83       -2.58      2.21 o 
  11   6   0       14.44       14.15      2.20 o 
  12   6   0        4.32        3.41      2.00 o 
  13   6   0        7.40       11.13      2.34 o 
  14   6   0        3.56       -0.80      2.41 o 
  15   6   0        5.62        4.95      2.89 o 
  16   6   0        7.46        5.64      4.16 o 
  17   6   0        0.04        1.70      2.95 o 
   1   7   0      987.10      993.03      9.45 o 
   2   7   0        1.86       -0.08      1.79 o 
   3   7   0        1.26       -1.43      1.58 o 
   4   7   0       42.56       35.13      2.23 o 
   5   7   0      158.42      146.24      4.18 o 
   6   7   0       20.15       20.48      2.28 o 
   7   7   0       48.25       45.30      2.56 o 
   8   7   0      234.83      213.42      4.75 o 
   9   7   0        6.33        1.53      2.00 o 
  10   7   0        1.96       -1.10      2.40 o 
  11   7   0        6.65        5.14      2.69 o 
  12   7   0        0.09       -2.51      2.03 o 
  13   7   0        1.10       -0.94      2.67 o 
  14   7   0        0.01       -4.06      2.70 o 
  15   7   0        6.10        6.65      3.30 o 
  16   7   0        6.69        2.83      3.41 o 
   0   8   0     1070.17     1042.06     35.60 o 
   1   8   0       66.35       55.25      3.40 o 
   2   8   0        4.47       11.14      2.63 o 
   3   8   0      116.03       94.76      3.97 o 
   4   8   0       14.32       11.22      2.12 o 
   5   8   0        5.95        5.66      2.02 o 
   6   8   0       52.97       41.09      2.91 o 
   7   8   0        0.01        2.28      1.81 o 
   8   8   0        4.70        4.60      1.97 o 
   9   8   0       88.88       85.03      5.42 o 
  10   8   0       23.28       18.37      2.72 o 
  11   8   0        2.50       -0.40      2.27 o 
  12   8   0        0.85        0.95      2.34 o 
  13   8   0        0.17        0.22      2.49 o 
  14   8   0        9.05       11.67      2.92 o 
  15   8   0        5.67        3.21      3.56 o 
   1   9   0       89.16       90.16      4.13 o 
   2   9   0        0.05       -3.09      2.26 o 
   3   9   0      181.13      169.42      6.44 o 
   4   9   0        0.00        1.85      2.24 o 
   5   9   0        1.24        1.65      2.34 o 
   6   9   0       12.90        9.50      2.58 o 
   7   9   0       93.34      102.24      3.63 o 
   8   9   0       13.94       13.67      2.62 o 
   9   9   0        3.98        1.33      2.18 o 
  10   9   0       13.37       13.49      2.87 o 
  11   9   0        1.00       -3.92      4.03 o 
  12   9   0        0.03       -1.42      3.48 o 
  13   9   0        1.03       -1.04      3.55 o 
   0  10   0        4.31       18.86      3.99 o 
   1  10   0        4.12        7.80      2.41 o 
   2  10   0       12.65       20.24      2.87 o 
   3  10   0       10.65        8.92      2.73 o 
   4  10   0       14.19       16.17      2.87 o 
   5  10   0        3.92        2.42      2.58 o 
   6  10   0       37.63       50.58      3.69 o 
   7  10   0        3.97        9.87      2.83 o 
   8  10   0        8.48        9.16      3.16 o 
   9  10   0        4.71        9.40      3.41 o 
  10  10   0       14.11       18.23      3.18 o 
  11  10   0       10.92       15.58      3.57 o 
   1  11   0        1.04        0.47      2.54 o 
   2  11   0        0.38       -3.39      2.54 o 
   3  11   0        0.39        4.02      3.36 o 
   4  11   0        0.77        0.49      2.68 o 
   5  11   0       21.36       32.25      3.36 o 
   6  11   0        7.84       13.67      3.13 o 
   7  11   0        9.53        9.65      4.24 o 
   8  11   0        0.46        5.21      3.98 o 
   0  12   0        4.80        1.17      3.98 o 
   1  12   0        0.64        2.29      3.65 o 
   2  12   0        3.63       12.72      3.46 o 
 -20   1   1        0.17       -3.62      2.41 o 
 -19   1   1        1.03       -1.44      2.54 o 
 -18   1   1        0.06       -1.58      2.15 o 
 -17   1   1        0.07        1.37      2.15 o 
 -16   1   1        0.70       -1.55      1.61 o 
 -15   1   1       34.01       33.23      2.29 o 
 -14   1   1        2.50        2.13      1.61 o 
 -13   1   1        0.24       -0.33      1.13 o 
 -12   1   1       23.47       30.16      1.73 o 
 -11   1   1       16.07       22.83      1.20 o 
 -10   1   1        0.11        0.20      0.74 o 
  -9   1   1      209.62      220.77      2.78 o 
  -8   1   1     1125.90     1197.89      8.60 o 
  -7   1   1      174.32      159.03      2.03 o 
  -6   1   1      431.10      418.58      3.60 o 
  -5   1   1      214.33      246.03      2.38 o 
  -4   1   1      303.62      316.51      2.96 o 
  -3   1   1        5.62        7.52      0.44 o 
  -2   1   1       99.48       91.46      1.19 o 
  -1   1   1        9.52       14.93      0.96 o 
   0   1   1      362.56      318.78      5.99 o 
   1   1   1      571.60      582.95      4.97 o 
   2   1   1      256.25      234.65      2.57 o 
   3   1   1    15687.30    15023.69    101.74 o 
   4   1   1     1682.60     1663.08     11.94 o 
   5   1   1      529.92      480.70      4.26 o 
   6   1   1      251.78      258.69      2.57 o 
   7   1   1       45.16       56.83      1.36 o 
   8   1   1        0.74       -0.90      0.60 o 
   9   1   1      439.40      532.58      5.75 o 
  10   1   1        1.72        1.29      0.98 o 
  11   1   1       10.02       13.39      1.56 o 
  12   1   1        0.03       -0.06      1.17 o 
  13   1   1       37.98       36.48      2.20 o 
  14   1   1       14.96       11.77      2.02 o 
  15   1   1        1.07        1.82      1.81 o 
  16   1   1       53.42       56.20      3.70 o 
  17   1   1        0.11        1.19      2.24 o 
  18   1   1        0.60       -3.20      2.13 o 
  19   1   1        0.42       -1.54      3.03 o 
  20   1   1        0.06        1.46      2.74 o 
 -20   2   1        3.80       -1.55      2.69 o 
 -19   2   1        0.59       -3.62      2.41 o 
 -18   2   1       62.67       61.93      4.09 o 
 -17   2   1       35.43       34.56      3.31 o 
 -16   2   1       19.17       20.30      3.22 o 
 -15   2   1       62.62       61.65      4.24 o 
 -14   2   1      110.55      119.81      4.47 o 
 -13   2   1        1.77       -1.54      1.40 o 
 -12   2   1       53.90       49.76      1.95 o 
 -11   2   1      174.03      167.97      3.07 o 
 -10   2   1        3.70        2.03      0.88 o 
  -9   2   1       77.98       71.29      1.68 o 
  -8   2   1      545.75      514.93      5.14 o 
  -7   2   1      477.56      478.68      4.17 o 
  -6   2   1      812.53      776.87      5.81 o 
  -5   2   1     1786.09     1871.06     12.33 o 
  -4   2   1       27.63       24.07      1.19 o 
  -3   2   1     3461.47     3318.10     25.38 o 
  -2   2   1      762.90      679.61      5.47 o 
  -1   2   1     6071.67     5871.85     35.79 o 
   0   2   1    29010.06    27956.47    186.84 o 
   1   2   1    11129.92    11132.80     97.11 o 
   2   2   1      460.34      449.85      4.03 o 
   3   2   1     3808.73     3662.53     24.93 o 
   4   2   1      181.69      160.56      1.78 o 
   5   2   1      251.53      248.60      2.48 o 
   6   2   1      433.46      465.21      3.93 o 
   7   2   1       46.28       37.61      1.25 o 
   8   2   1      652.31      699.76      6.11 o 
   9   2   1       80.96       94.47      1.90 o 
  10   2   1        0.56        0.22      0.98 o 
  11   2   1      190.25      194.73      3.24 o 
  12   2   1        0.60       -0.87      1.22 o 
  13   2   1      183.16      176.74      4.86 o 
  14   2   1      208.69      196.91      6.73 o 
  15   2   1       40.37       26.81      2.80 o 
  16   2   1       34.71       40.36      3.19 o 
  17   2   1        2.47       -3.46      2.31 o 
  18   2   1        0.57       -3.23      2.15 o 
  19   2   1        5.45       -0.39      2.54 o 
  20   2   1        5.77        6.78      3.03 o 
 -20   3   1        0.07       -1.68      2.63 o 
 -19   3   1        5.84        4.54      3.64 o 
 -18   3   1       11.32       17.50      3.07 o 
 -17   3   1        0.58       -3.05      3.07 o 
 -16   3   1       42.96       34.87      3.19 o 
 -15   3   1        0.07       -3.23      2.15 o 
 -14   3   1       84.31       80.95      3.80 o 
 -13   3   1        1.20       -2.52      1.68 o 
 -12   3   1      214.41      220.29      4.31 o 
 -11   3   1       80.49       80.20      2.81 o 
 -10   3   1       38.94       34.36      1.44 o 
  -9   3   1       52.34       60.56      1.72 o 
  -8   3   1      541.92      504.42      5.26 o 
  -7   3   1      382.44      412.13      3.93 o 
  -6   3   1       76.43       65.14      1.51 o 
  -5   3   1       43.06       40.01      1.22 o 
  -4   3   1       24.35       33.25      1.09 o 
  -3   3   1     1249.52     1209.87      9.38 o 
  -2   3   1     1995.88     1980.83     12.96 o 
  -1   3   1     2089.32     2056.97     13.38 o 
   0   3   1     9351.62     9335.16     61.45 o 
   1   3   1     7891.25     7880.93     53.82 o 
   2   3   1     1879.36     1865.40     13.60 o 
   3   3   1      652.08      691.07      6.05 o 
   4   3   1      985.01     1021.63      8.24 o 
   5   3   1       12.98        8.92      0.93 o 
   6   3   1      634.35      614.82      5.08 o 
   7   3   1     4838.48     5055.44     31.60 o 
   8   3   1       62.24       68.29      1.75 o 
   9   3   1      119.93      143.06      2.66 o 
  10   3   1      229.67      234.70      5.16 o 
  11   3   1       33.24       29.14      2.02 o 
  12   3   1       18.86       16.09      2.41 o 
  13   3   1      478.85      448.03      7.93 o 
  14   3   1      187.31      203.86      5.63 o 
  15   3   1       28.59       27.47      3.25 o 
  16   3   1        4.76        5.81      2.54 o 
  17   3   1        0.00        0.22      2.31 o 
  18   3   1       16.95       23.79      3.19 o 
  19   3   1        6.17        0.00      3.45 o 
 -19   4   1       10.59        6.31      3.03 o 
 -18   4   1       38.21       46.26      3.96 o 
 -17   4   1        3.67        2.22      2.69 o 
 -16   4   1        6.80        2.45      2.54 o 
 -15   4   1       32.99       35.24      3.31 o 
 -14   4   1       12.74        6.20      2.54 o 
 -13   4   1        1.84        2.06      1.90 o 
 -12   4   1       15.59       17.59      2.07 o 
 -11   4   1       87.93       94.35      3.15 o 
 -10   4   1       16.35       14.31      1.54 o 
  -9   4   1        7.37       10.76      1.34 o 
  -8   4   1       40.93       54.05      2.15 o 
  -7   4   1      441.32      415.82      4.81 o 
  -6   4   1       72.15       72.70      1.66 o 
  -5   4   1      124.25      117.50      2.49 o 
  -4   4   1       55.92       46.01      1.69 o 
  -3   4   1       45.32       49.41      1.34 o 
  -2   4   1        6.15       15.49      0.99 o 
  -1   4   1       33.85       33.32      1.25 o 
   0   4   1      163.90      162.52      4.06 o 
   1   4   1     1396.86     1464.99     10.13 o 
   2   4   1     2471.43     2583.99     18.64 o 
   3   4   1     1480.76     1532.60     11.92 o 
   4   4   1       10.56       10.94      1.69 o 
   5   4   1      414.52      434.91      4.85 o 
   6   4   1      175.30      156.41      2.89 o 
   7   4   1      254.49      246.49      3.61 o 
   8   4   1       10.69       14.38      1.85 o 
   9   4   1      765.61      769.69      8.69 o 
  10   4   1        2.90        1.52      1.47 o 
  11   4   1        3.63        3.27      2.11 o 
  12   4   1       62.16       65.65      3.04 o 
  13   4   1       13.99       12.21      3.19 o 
  14   4   1       83.66       83.38      4.34 o 
  15   4   1       15.57       15.09      5.28 o 
  16   4   1       14.57        6.21      2.69 o 
  17   4   1       16.98       18.22      3.35 o 
  18   4   1        7.13        6.46      5.38 o 
  19   4   1       34.78       48.88      4.34 o 
 -18   5   1        6.51        4.79      3.10 o 
 -17   5   1       62.47       95.86      5.11 o 
 -16   5   1       65.98       69.49      4.47 o 
 -15   5   1        2.09       -2.86      2.41 o 
 -14   5   1       47.02       56.20      3.15 o 
 -13   5   1       19.11       23.99      3.56 o 
 -12   5   1      262.29      286.02      6.96 o 
 -11   5   1      472.95      473.23      7.05 o 
 -10   5   1       38.07       41.36      2.48 o 
  -9   5   1       48.57       49.88      2.17 o 
  -8   5   1      112.85      110.97      2.89 o 
  -7   5   1       37.18       35.07      1.87 o 
  -6   5   1       27.23       37.93      2.00 o 
  -5   5   1       25.48       26.17      1.69 o 
  -4   5   1      398.73      381.65      4.67 o 
  -3   5   1      598.94      621.64      5.37 o 
  -2   5   1       37.41       34.55      1.42 o 
  -1   5   1       57.17       67.05      1.81 o 
   0   5   1       10.06        7.88      1.05 o 
   1   5   1       48.69       46.21      1.51 o 
   2   5   1       59.80       77.42      2.60 o 
   3   5   1      339.32      352.99      4.84 o 
   4   5   1        0.52       -0.58      1.16 o 
   5   5   1       58.12       45.55      1.99 o 
   6   5   1      359.49      371.65      4.79 o 
   7   5   1      126.94      115.97      2.83 o 
   8   5   1       57.51       59.04      2.31 o 
   9   5   1      103.71       93.04      3.94 o 
  10   5   1       57.94       61.02      2.97 o 
  11   5   1        1.81        1.52      1.89 o 
  12   5   1      193.06      182.58      4.61 o 
  13   5   1       30.03       27.76      4.19 o 
  14   5   1        5.96       -3.23      2.15 o 
  15   5   1       47.08       45.20      3.70 o 
  16   5   1       45.38       49.07      3.89 o 
  17   5   1        3.06       -0.63      2.63 o 
  18   5   1        1.25        0.46      3.19 o 
 -18   6   1        0.82        0.73      4.56 o 
 -17   6   1       63.98       70.28      4.97 o 
 -16   6   1        3.42        1.38      3.15 o 
 -15   6   1        3.41        6.91      3.03 o 
 -14   6   1       90.74      100.17      4.03 o 
 -13   6   1       22.49       23.09      2.54 o 
 -12   6   1        1.49       -2.50      1.86 o 
 -11   6   1       18.26       19.37      2.88 o 
 -10   6   1       54.53       57.99      2.97 o 
  -9   6   1       43.41       42.36      2.32 o 
  -8   6   1        0.15       -1.08      1.44 o 
  -7   6   1       17.23       17.28      1.79 o 
  -6   6   1        0.55        4.13      1.48 o 
  -5   6   1      431.27      427.79      5.45 o 
  -4   6   1       26.22       22.07      1.83 o 
  -3   6   1       14.96       17.89      1.63 o 
  -2   6   1       92.00      109.01      2.73 o 
  -1   6   1       16.29       20.12      1.41 o 
   0   6   1        8.38        7.69      1.17 o 
   1   6   1      200.50      197.71      4.53 o 
   2   6   1       39.13       44.97      2.09 o 
   3   6   1       47.96       55.15      2.23 o 
   4   6   1       71.67       69.18      3.26 o 
   5   6   1      119.49      117.38      3.00 o 
   6   6   1       28.05       33.65      1.93 o 
   7   6   1      333.71      332.02      4.85 o 
   8   6   1      214.70      236.18      4.19 o 
   9   6   1       14.75        7.87      1.89 o 
  10   6   1        0.09       -2.71      1.81 o 
  11   6   1        2.77       -0.51      2.00 o 
  12   6   1        4.79       -0.10      3.52 o 
  13   6   1        9.10        8.25      2.29 o 
  14   6   1        3.05        1.92      2.70 o 
  15   6   1       10.05       13.92      5.82 o 
  16   6   1        2.70        3.39      3.31 o 
  17   6   1       15.43       10.35      3.67 o 
 -17   7   1        1.89        0.86      3.50 o 
 -16   7   1       29.57       28.72      4.05 o 
 -15   7   1       11.01        5.37      3.22 o 
 -14   7   1       12.37        7.13      2.68 o 
 -13   7   1        6.75        5.60      2.45 o 
 -12   7   1        0.47       -1.12      2.31 o 
 -11   7   1       24.64       22.32      2.58 o 
 -10   7   1        0.56       -2.74      1.83 o 
  -9   7   1       71.21       74.85      2.98 o 
  -8   7   1      176.84      180.79      3.99 o 
  -7   7   1        6.59        6.79      2.34 o 
  -6   7   1       22.74       29.19      2.12 o 
  -5   7   1        9.66       11.07      1.91 o 
  -4   7   1      193.73      210.92      4.01 o 
  -3   7   1        1.35       -1.96      1.53 o 
  -2   7   1       10.40        7.38      1.67 o 
  -1   7   1        0.28       -0.82      1.95 o 
   0   7   1      136.14      133.00      3.97 o 
   1   7   1       22.09       26.83      2.06 o 
   2   7   1       13.97       13.50      2.02 o 
   3   7   1      269.94      256.26      5.79 o 
   4   7   1       90.90       96.63      3.00 o 
   5   7   1       14.34       13.33      1.93 o 
   6   7   1       43.88       49.41      2.42 o 
   7   7   1      124.40      137.75      3.56 o 
   8   7   1        0.00       -1.62      2.00 o 
   9   7   1        3.33        3.24      2.12 o 
  10   7   1        4.40        2.70      2.00 o 
  11   7   1        2.61       -0.94      1.89 o 
  12   7   1        1.43        0.61      2.15 o 
  13   7   1        0.15       -1.75      2.00 o 
  14   7   1       17.82       14.03      3.50 o 
  15   7   1        0.30       -5.99      4.55 o 
  16   7   1        1.65       -3.77      3.35 o 
 -15   8   1        7.89        5.99      3.76 o 
 -14   8   1        0.32       -3.60      2.69 o 
 -13   8   1        0.43       -1.17      2.93 o 
 -12   8   1        6.06        1.15      3.03 o 
 -11   8   1        0.00       -3.04      2.03 o 
 -10   8   1        7.85        3.44      2.37 o 
  -9   8   1       42.69       39.34      3.06 o 
  -8   8   1       76.71       74.03      3.17 o 
  -7   8   1      193.03      191.81      4.24 o 
  -6   8   1       39.94       35.21      2.50 o 
  -5   8   1       76.33       77.59      2.98 o 
  -4   8   1       82.97       76.88      3.16 o 
  -3   8   1        1.80        1.51      2.15 o 
  -2   8   1      387.42      389.91      7.04 o 
  -1   8   1        2.07       -1.87      2.29 o 
   0   8   1       78.42       61.91      3.28 o 
   1   8   1       31.34       28.85      2.87 o 
   2   8   1      219.13      221.29      5.04 o 
   3   8   1        2.90       -0.86      1.81 o 
   4   8   1        0.00       -1.37      1.73 o 
   5   8   1      244.79      234.69      4.69 o 
   6   8   1        0.47       -1.83      1.73 o 
   7   8   1       43.06       42.23      2.56 o 
   8   8   1        8.07       15.17      2.40 o 
   9   8   1        2.23       -1.51      2.12 o 
  10   8   1        0.70       -2.88      1.92 o 
  11   8   1        2.47        2.67      2.37 o 
  12   8   1        3.12        0.03      2.34 o 
  13   8   1        7.20        3.53      3.65 o 
  14   8   1        0.12       -2.41      3.00 o 
  15   8   1        0.37       -4.51      3.00 o 
 -13   9   1        1.19        1.95      3.46 o 
 -12   9   1        1.31       -4.48      2.99 o 
 -11   9   1        0.22       -2.77      3.01 o 
 -10   9   1        2.80       -0.67      2.27 o 
  -9   9   1        0.65       -2.24      2.27 o 
  -8   9   1        0.18       -0.94      2.04 o 
  -7   9   1       32.02       36.15      2.56 o 
  -6   9   1       38.50       44.71      3.26 o 
  -5   9   1        9.43        8.32      2.54 o 
  -4   9   1       38.90       42.99      3.21 o 
  -3   9   1       91.48       86.26      3.94 o 
  -2   9   1       35.06       41.25      3.55 o 
  -1   9   1       22.40       29.07      3.97 o 
   0   9   1      101.38       98.02      4.11 o 
   1   9   1       90.70       96.03      4.31 o 
   2   9   1        4.17        3.78      2.31 o 
   3   9   1       60.39       60.30      3.46 o 
   4   9   1       27.09       30.19      2.92 o 
   5   9   1        7.95       13.66      4.42 o 
   6   9   1        1.04        3.23      2.32 o 
   7   9   1        3.79        4.10      2.37 o 
   8   9   1        1.31        2.34      2.88 o 
   9   9   1       18.39       15.24      3.19 o 
  10   9   1        1.75       -2.98      2.40 o 
  11   9   1        4.62       -0.30      4.03 o 
  12   9   1        1.93        1.44      3.17 o 
  13   9   1        2.81        1.54      2.77 o 
 -11  10   1        7.24        8.32      3.19 o 
 -10  10   1        0.21        1.33      3.29 o 
  -9  10   1        5.58        6.32      3.76 o 
  -8  10   1       11.60       15.21      3.99 o 
  -7  10   1        0.48        1.10      2.88 o 
  -6  10   1       29.66       45.69      3.75 o 
  -5  10   1        1.72        4.32      2.58 o 
  -4  10   1        5.52        8.91      3.05 o 
  -3  10   1        1.04        1.03      2.29 o 
  -2  10   1        0.61        0.88      2.34 o 
  -1  10   1       17.55       14.74      2.81 o 
   0  10   1       17.66       27.17      3.07 o 
   1  10   1        3.12        6.65      4.32 o 
   2  10   1        3.58        1.24      2.48 o 
   3  10   1        0.40        1.35      2.34 o 
   4  10   1        1.26        3.29      2.37 o 
   5  10   1       32.02       31.47      3.26 o 
   6  10   1       27.08       39.83      3.36 o 
   7  10   1        0.31       -3.11      2.95 o 
   8  10   1        3.82        9.40      3.41 o 
   9  10   1       40.70       55.25      4.60 o 
  10  10   1        0.87       -0.70      5.38 o 
  11  10   1        1.66       -0.13      2.90 o 
  -8  11   1        2.76        8.65      4.24 o 
  -7  11   1        7.97       10.46      3.31 o 
  -6  11   1        3.62        9.32      3.46 o 
  -5  11   1        4.11        6.69      2.93 o 
  -4  11   1        4.65        5.77      3.07 o 
  -3  11   1        0.41        1.34      2.63 o 
  -2  11   1        2.40        4.60      2.60 o 
  -1  11   1        0.01       -2.96      2.57 o 
   0  11   1        6.60       10.51      2.81 o 
   1  11   1        0.99        5.10      3.17 o 
   2  11   1        2.33        5.07      2.88 o 
   3  11   1        9.53        9.78      2.97 o 
   4  11   1        4.23        9.64      2.83 o 
   5  11   1        3.97        5.42      2.92 o 
   6  11   1        0.11       -0.38      3.54 o 
   7  11   1        1.97        4.16      3.41 o 
   8  11   1       18.77       33.41      4.74 o 
  -2  12   1        0.57        9.70      3.28 o 
  -1  12   1        0.19        3.05      3.19 o 
   0  12   1        5.32       11.22      3.42 o 
   1  12   1        0.03        5.04      3.42 o 
 -20   0   2        5.69        3.99      5.32 o 
 -19   0   2        1.53        2.00      2.56 o 
 -18   0   2        6.25       -1.45      2.56 o 
 -17   0   2       88.49       92.33      4.92 o 
 -16   0   2       13.71       14.15      3.03 o 
 -15   0   2      492.79      475.48      9.85 o 
 -14   0   2        2.33       -0.30      3.33 o 
 -13   0   2       38.64       28.51      2.56 o 
 -12   0   2        1.74        2.71      1.06 o 
 -11   0   2      153.54      164.13      4.71 o 
 -10   0   2     1302.18     1387.34     14.41 o 
  -9   0   2     4922.45     5099.57     45.22 o 
  -8   0   2       33.72       35.95      1.92 o 
  -7   0   2       24.82       19.22      1.37 o 
  -6   0   2     7887.74     7733.77     66.33 o 
  -5   0   2     3111.84     2994.58     26.46 o 
  -4   0   2    13732.01    13500.95    117.16 o 
  -3   0   2    46750.39    41228.63   2487.50 o 
  -2   0   2      133.94      183.45      4.33 o 
  -1   0   2    19753.01    17704.84    336.42 o 
   0   0   2     3166.44     2963.53     44.59 o 
   1   0   2     9718.74     8731.13     96.09 o 
   2   0   2     1028.37      908.50     10.58 o 
   3   0   2        0.01        2.00      2.00 o 
   4   0   2     3490.76     3774.32     41.38 o 
   5   0   2     7126.68     7462.47    150.41 o 
   6   0   2       40.37       48.61      2.04 o 
   7   0   2     3961.62     4202.45     42.26 o 
   8   0   2     1479.70     1474.12     14.34 o 
   9   0   2     1414.27     1529.03     15.14 o 
  10   0   2      526.23      577.97      9.85 o 
  11   0   2       63.96       63.94      3.66 o 
  12   0   2      108.60       85.05      3.98 o 
  13   0   2      102.35       92.92      4.45 o 
  14   0   2       61.26       55.24      3.98 o 
  15   0   2       19.46       16.26      3.03 o 
  16   0   2       45.31       38.80      3.98 o 
  17   0   2       48.37       34.19      3.98 o 
  18   0   2       23.40       33.28      6.66 o 
  19   0   2        0.25        1.33      5.32 o 
  20   0   2        2.13       -0.67      5.99 o 
 -20   1   2        1.48       -3.73      2.63 o 
 -19   1   2       13.61       12.28      2.80 o 
 -18   1   2       19.10        9.03      2.63 o 
 -17   1   2       15.44       21.71      2.36 o 
 -16   1   2      140.07      123.54      3.71 o 
 -15   1   2        3.50        2.11      1.73 o 
 -14   1   2       58.31       54.50      2.69 o 
 -13   1   2       15.68       16.08      1.50 o 
 -12   1   2      163.67      162.26      2.75 o 
 -11   1   2        2.48        3.30      0.92 o 
 -10   1   2      537.04      607.82      5.46 o 
  -9   1   2      890.51      925.39      7.83 o 
  -8   1   2      663.67      688.81      5.63 o 
  -7   1   2      881.91      888.80      6.68 o 
  -6   1   2      685.75      652.90      5.06 o 
  -5   1   2      550.56      485.84      4.67 o 
  -4   1   2     5341.76     5327.13     35.58 o 
  -3   1   2     3807.54     3558.53     21.97 o 
  -2   1   2     1604.35     1530.75     10.70 o 
  -1   1   2      431.35      382.93      3.40 o 
   0   1   2     3967.17     3894.95     32.76 o 
   1   1   2      118.56      102.68      1.47 o 
   2   1   2    77166.02    61756.61   2689.19 o 
   3   1   2        9.21        6.77      0.77 o 
   4   1   2      543.02      556.16      4.66 o 
   5   1   2      520.64      500.52      5.12 o 
   6   1   2     1042.60     1052.47      8.27 o 
   7   1   2     4418.21     4583.22     32.59 o 
   8   1   2        3.40        1.51      0.64 o 
   9   1   2      405.86      418.47      5.04 o 
  10   1   2      903.24      862.71      7.84 o 
  11   1   2       16.55       19.57      1.73 o 
  12   1   2        3.39        1.96      1.47 o 
  13   1   2        7.05        4.19      1.52 o 
  14   1   2       16.89       20.43      2.07 o 
  15   1   2      102.04       86.49      3.15 o 
  16   1   2       10.18        7.25      2.53 o 
  17   1   2        0.93        0.63      2.41 o 
  18   1   2       11.92        9.98      3.29 o 
  19   1   2        0.08        0.27      3.67 o 
  20   1   2       18.18       34.60      4.64 o 
 -20   2   2        6.47       10.40      3.86 o 
 -19   2   2        8.86        7.53      2.54 o 
 -18   2   2        6.84        3.33      2.31 o 
 -17   2   2        2.83        5.82      2.55 o 
 -16   2   2        5.33        3.06      2.41 o 
 -15   2   2      488.74      529.38      9.50 o 
 -14   2   2      217.66      232.85      4.60 o 
 -13   2   2      196.33      189.48      3.46 o 
 -12   2   2       18.00       21.68      1.54 o 
 -11   2   2        7.38        3.96      0.97 o 
 -10   2   2      106.21       98.23      2.08 o 
  -9   2   2        6.17        8.99      1.02 o 
  -8   2   2      749.83      809.76      6.43 o 
  -7   2   2       42.61       32.52      1.16 o 
  -6   2   2        7.05        5.74      0.91 o 
  -5   2   2      337.60      353.71      3.25 o 
  -4   2   2     1771.34     1783.00     11.70 o 
  -3   2   2     1134.79     1148.41      7.81 o 
  -2   2   2      474.41      460.89      3.64 o 
  -1   2   2      291.78      319.67      2.73 o 
   0   2   2       12.57       19.55      0.89 o 
   1   2   2    10237.05     9844.06     65.40 o 
   2   2   2     1416.95     1316.39      9.67 o 
   3   2   2    11323.95    10902.90     73.52 o 
   4   2   2       22.93       26.98      0.97 o 
   5   2   2        0.57       -0.86      0.57 o 
   6   2   2      158.26      180.68      2.15 o 
   7   2   2      822.15      822.02      7.58 o 
   8   2   2       42.74       39.97      1.34 o 
   9   2   2      238.02      246.03      3.34 o 
  10   2   2       80.60       78.75      2.16 o 
  11   2   2      473.84      485.87      6.43 o 
  12   2   2       10.40       15.13      1.73 o 
  13   2   2        2.85        3.33      1.92 o 
  14   2   2        0.20       -2.88      2.30 o 
  15   2   2        1.99        1.00      2.15 o 
  16   2   2       12.22        9.25      2.54 o 
  17   2   2        0.71       -1.80      2.41 o 
  18   2   2        1.61        2.17      2.55 o 
  19   2   2        9.20       14.61      3.31 o 
 -20   3   2        4.62        2.26      3.51 o 
 -19   3   2       16.30       25.48      3.31 o 
 -18   3   2       11.38       10.32      3.37 o 
 -17   3   2       10.00       16.67      3.14 o 
 -16   3   2      118.96      104.53      4.47 o 
 -15   3   2       82.23       95.04      4.09 o 
 -14   3   2      233.83      247.17      5.05 o 
 -13   3   2       78.41       79.38      3.07 o 
 -12   3   2      651.88      615.39      7.80 o 
 -11   3   2       87.38       85.44      2.11 o 
 -10   3   2       25.17       23.45      1.30 o 
  -9   3   2       59.61       62.79      1.77 o 
  -8   3   2      532.48      517.78      4.75 o 
  -7   3   2      847.83      807.47      6.43 o 
  -6   3   2     1206.64     1271.52      9.32 o 
  -5   3   2      296.41      309.31      3.37 o 
  -4   3   2     1655.35     1749.93     11.70 o 
  -3   3   2      232.81      254.31      3.29 o 
  -2   3   2      928.17      925.42      7.40 o 
  -1   3   2     1428.26     1472.06      9.89 o 
   0   3   2      669.40      697.48      5.31 o 
   1   3   2      120.84      117.84      2.09 o 
   2   3   2     1531.21     1481.84     11.15 o 
   3   3   2      808.13      778.71      6.65 o 
   4   3   2      684.11      739.32      6.41 o 
   5   3   2      541.49      535.95      4.49 o 
   6   3   2      126.69      123.07      2.03 o 
   7   3   2      211.09      211.34      2.62 o 
   8   3   2       59.52       62.11      1.74 o 
   9   3   2       13.68        6.53      1.21 o 
  10   3   2       35.57       31.13      1.90 o 
  11   3   2      135.48      121.83      3.76 o 
  12   3   2       27.44       31.39      2.69 o 
  13   3   2       12.49        6.43      2.31 o 
  14   3   2        3.04        3.55      2.31 o 
  15   3   2       17.07       21.88      2.93 o 
  16   3   2        1.04       -0.60      2.41 o 
  17   3   2       16.60        9.23      2.80 o 
  18   3   2        3.56        3.79      2.80 o 
  19   3   2        9.91        6.99      3.19 o 
 -19   4   2        9.06        9.24      3.19 o 
 -18   4   2        2.88       -0.89      2.69 o 
 -17   4   2       81.96       69.24      4.23 o 
 -16   4   2       55.57       56.18      5.27 o 
 -15   4   2       12.38       13.16      2.69 o 
 -14   4   2        7.49       10.78      2.14 o 
 -13   4   2      100.36       93.26      3.40 o 
 -12   4   2       49.63       55.67      3.17 o 
 -11   4   2      154.35      139.38      4.42 o 
 -10   4   2        0.40       -0.67      1.40 o 
  -9   4   2      226.40      224.13      3.71 o 
  -8   4   2      238.19      239.34      3.14 o 
  -7   4   2      619.13      694.73      5.90 o 
  -6   4   2      191.30      215.03      2.67 o 
  -5   4   2        2.17        4.87      0.85 o 
  -4   4   2      573.89      533.94      4.67 o 
  -3   4   2      492.47      525.36      4.55 o 
  -2   4   2       86.20       92.02      1.71 o 
  -1   4   2      652.94      665.28      5.38 o 
   0   4   2     3154.27     3313.65     21.19 o 
   1   4   2      104.58       92.88      2.08 o 
   2   4   2      149.69      199.14      3.00 o 
   3   4   2     1871.26     2008.51     15.02 o 
   4   4   2       75.86       97.58      4.77 o 
   5   4   2     1407.93     1419.58     11.32 o 
   6   4   2       10.03       12.19      1.29 o 
   7   4   2       88.37       89.53      2.39 o 
   8   4   2      176.42      177.50      3.64 o 
   9   4   2      470.65      449.82      6.21 o 
  10   4   2       76.90       67.61      2.78 o 
  11   4   2      427.58      418.73      6.35 o 
  12   4   2      692.66      711.29     13.93 o 
  13   4   2       15.89       16.57      2.81 o 
  14   4   2      138.34      142.03      6.52 o 
  15   4   2       33.44       30.32      3.69 o 
  16   4   2       30.32       28.66      3.57 o 
  17   4   2        5.98        5.90      3.03 o 
  18   4   2        6.72        5.73      3.19 o 
 -19   5   2       15.24       17.98      5.34 o 
 -18   5   2        6.82       10.65      3.42 o 
 -17   5   2        0.08       -2.31      3.21 o 
 -16   5   2        4.06        3.38      2.63 o 
 -15   5   2       51.07       52.83      3.70 o 
 -14   5   2        2.57        3.17      2.14 o 
 -13   5   2      145.41      167.22      4.55 o 
 -12   5   2      565.24      568.26      8.05 o 
 -11   5   2        3.56        1.98      1.86 o 
 -10   5   2       10.35       12.19      1.69 o 
  -9   5   2      190.07      217.41      3.78 o 
  -8   5   2      122.64      111.99      2.83 o 
  -7   5   2       66.66       66.34      2.29 o 
  -6   5   2      392.11      424.35      5.10 o 
  -5   5   2       13.69       14.76      1.45 o 
  -4   5   2       88.05      109.90      2.00 o 
  -3   5   2       51.52       47.83      1.52 o 
  -2   5   2      379.26      402.25      4.05 o 
  -1   5   2      145.98      144.97      2.44 o 
   0   5   2     2252.67     2284.14     15.42 o 
   1   5   2       19.60       29.22      1.44 o 
   2   5   2     1102.31     1105.86      9.61 o 
   3   5   2      133.34      131.30      2.73 o 
   4   5   2      110.75      105.05      2.59 o 
   5   5   2       27.77       22.59      1.73 o 
   6   5   2      345.54      361.53      4.65 o 
   7   5   2        2.88        3.99      1.53 o 
   8   5   2      226.69      206.98      4.27 o 
   9   5   2      246.04      222.55      4.55 o 
  10   5   2       66.79       70.63      3.13 o 
  11   5   2       55.50       55.39      3.36 o 
  12   5   2        2.13        0.22      1.95 o 
  13   5   2       52.12       59.05      3.89 o 
  14   5   2        3.38       -0.50      2.41 o 
  15   5   2        0.07       -3.12      2.54 o 
  16   5   2        0.97       -0.58      2.55 o 
  17   5   2        4.56        2.91      3.03 o 
  18   5   2        9.62       10.97      3.50 o 
 -18   6   2        1.76       -2.66      3.76 o 
 -17   6   2        1.46        3.16      2.95 o 
 -16   6   2        3.56        0.20      3.03 o 
 -15   6   2        1.44        3.47      2.34 o 
 -14   6   2        2.39        2.40      2.20 o 
 -13   6   2       31.01       39.23      3.04 o 
 -12   6   2       25.14       24.62      2.68 o 
 -11   6   2       58.43       57.60      3.10 o 
 -10   6   2      208.16      206.98      4.15 o 
  -9   6   2      162.13      156.01      4.69 o 
  -8   6   2       85.65       78.07      2.75 o 
  -7   6   2        0.00        0.48      1.38 o 
  -6   6   2      431.66      414.19      5.45 o 
  -5   6   2      126.44      137.44      3.17 o 
  -4   6   2        5.33        1.93      1.52 o 
  -3   6   2       81.38       86.83      2.38 o 
  -2   6   2       85.74       98.27      2.33 o 
  -1   6   2      120.66      106.14      2.21 o 
   0   6   2       75.19       68.90      1.97 o 
   1   6   2      221.97      228.30      3.81 o 
   2   6   2        0.37       -0.40      1.32 o 
   3   6   2      171.73      168.17      3.30 o 
   4   6   2       10.39        9.31      1.57 o 
   5   6   2        0.83       -1.39      1.35 o 
   6   6   2       43.62       45.10      2.26 o 
   7   6   2      210.90      200.79      3.83 o 
   8   6   2        0.03       -0.09      2.21 o 
   9   6   2        2.16        1.19      1.81 o 
  10   6   2       44.65       41.64      2.88 o 
  11   6   2        1.14       -0.48      2.00 o 
  12   6   2       25.28       24.13      2.58 o 
  13   6   2        8.24        4.27      2.89 o 
  14   6   2        0.30       -3.18      3.89 o 
  15   6   2        0.01       -2.25      2.92 o 
  16   6   2        4.13        1.28      3.28 o 
  17   6   2       13.45        8.90      4.61 o 
 -17   7   2       18.23       25.19      5.32 o 
 -16   7   2        4.57        2.99      3.76 o 
 -15   7   2        4.12        9.77      2.93 o 
 -14   7   2       17.35       17.57      2.79 o 
 -13   7   2        3.36        2.72      2.15 o 
 -12   7   2        0.64        0.67      2.03 o 
 -11   7   2        0.45       -1.17      2.07 o 
 -10   7   2       49.27       42.78      2.97 o 
  -9   7   2       25.50       23.20      2.29 o 
  -8   7   2       93.09       85.56      3.11 o 
  -7   7   2       14.35       14.23      2.29 o 
  -6   7   2       20.70       25.38      2.09 o 
  -5   7   2      352.76      328.43      5.07 o 
  -4   7   2        1.45        0.23      1.61 o 
  -3   7   2      346.67      329.03      4.82 o 
  -2   7   2      467.53      483.25      6.91 o 
  -1   7   2     1122.64     1066.08     11.63 o 
   0   7   2      199.71      189.44      3.97 o 
   1   7   2        0.87        4.46      2.67 o 
   2   7   2        0.82        0.10      1.48 o 
   3   7   2        0.86       -0.99      1.59 o 
   4   7   2       16.05       13.58      1.95 o 
   5   7   2      121.86      113.53      3.22 o 
   6   7   2       11.10       14.56      2.52 o 
   7   7   2      260.85      241.89      4.54 o 
   8   7   2       48.91       44.47      2.83 o 
   9   7   2       12.46       12.11      2.34 o 
  10   7   2        0.08       -2.93      1.95 o 
  11   7   2        2.98        2.71      2.24 o 
  12   7   2       12.16        8.74      2.50 o 
  13   7   2        2.37        2.90      2.89 o 
  14   7   2        0.52       -1.42      2.76 o 
  15   7   2       13.67        8.57      4.10 o 
  16   7   2        0.89       -3.41      3.16 o 
 -15   8   2        6.60        6.11      3.13 o 
 -14   8   2        2.23        3.53      2.80 o 
 -13   8   2        1.41        2.58      2.80 o 
 -12   8   2        0.00       -5.18      3.45 o 
 -11   8   2        1.32       -1.91      2.59 o 
 -10   8   2       21.47       21.11      2.68 o 
  -9   8   2       12.55        7.72      2.82 o 
  -8   8   2       28.69       23.86      2.42 o 
  -7   8   2       12.28        7.62      2.02 o 
  -6   8   2       93.22       90.46      3.21 o 
  -5   8   2       48.79       48.82      2.64 o 
  -4   8   2      267.06      257.13      5.45 o 
  -3   8   2      570.04      554.35      8.05 o 
  -2   8   2       24.98       18.38      2.63 o 
  -1   8   2      128.38      123.47      4.19 o 
   0   8   2      120.55       94.52      4.03 o 
   1   8   2      241.72      250.79      6.15 o 
   2   8   2       22.14       20.73      2.63 o 
   3   8   2       84.00       78.67      3.09 o 
   4   8   2       43.24       38.22      3.29 o 
   5   8   2      152.12      127.73      3.66 o 
   6   8   2        0.45       -1.26      1.79 o 
   7   8   2       22.65       18.98      2.72 o 
   8   8   2        0.12       -2.06      2.00 o 
   9   8   2       77.50       70.19      3.64 o 
  10   8   2        0.02       -1.00      2.18 o 
  11   8   2        2.19       -3.44      2.37 o 
  12   8   2        2.33        2.20      2.52 o 
  13   8   2        0.00       -4.24      5.23 o 
  14   8   2        0.89       -4.51      3.00 o 
 -14   9   2        8.28        4.62      6.89 o 
 -13   9   2       12.61       15.47      3.31 o 
 -12   9   2        4.68        3.11      2.69 o 
 -11   9   2        0.03       -2.70      2.41 o 
 -10   9   2        0.72       -1.84      3.10 o 
  -9   9   2       27.82       23.70      3.13 o 
  -8   9   2        2.79        3.39      2.02 o 
  -7   9   2       40.32       44.17      3.65 o 
  -6   9   2        5.08        5.52      2.54 o 
  -5   9   2        8.17        9.36      2.54 o 
  -4   9   2        1.30        3.18      2.40 o 
  -3   9   2        0.80       -0.74      2.20 o 
  -2   9   2       28.59       22.19      3.04 o 
  -1   9   2        5.64        3.39      2.34 o 
   0   9   2      165.57      170.80      4.89 o 
   1   9   2       85.63       91.34      4.11 o 
   2   9   2      179.72      194.15      5.28 o 
   3   9   2        3.72        4.37      2.49 o 
   4   9   2       23.84       29.77      3.75 o 
   5   9   2       23.35       17.81      2.68 o 
   6   9   2        0.01       -2.96      1.97 o 
   7   9   2        2.90        6.91      2.62 o 
   8   9   2        2.55       -0.95      2.37 o 
   9   9   2        6.80        6.45      2.55 o 
  10   9   2       15.75       15.83      4.23 o 
  11   9   2        1.76       -2.46      2.55 o 
  12   9   2       15.79       23.11      4.75 o 
  13   9   2        4.16        7.32      2.87 o 
 -11  10   2        3.72        3.66      6.32 o 
 -10  10   2        0.02       -2.33      6.99 o 
  -9  10   2        2.42       -0.13      3.51 o 
  -8  10   2       12.71       21.44      5.30 o 
  -7  10   2        1.31        3.07      2.80 o 
  -6  10   2        4.67        5.99      2.93 o 
  -5  10   2        0.76       -1.05      2.63 o 
  -4  10   2        4.38        2.30      2.69 o 
  -3  10   2        4.77        6.41      2.48 o 
  -2  10   2        0.03       -0.49      2.36 o 
  -1  10   2       18.28       26.12      2.97 o 
   0  10   2        0.98        3.84      2.54 o 
   1  10   2       37.43       40.02      3.48 o 
   2  10   2        0.60        0.40      2.69 o 
   3  10   2        2.98        8.38      2.62 o 
   4  10   2        3.51        3.13      2.37 o 
   5  10   2        6.26        8.18      2.58 o 
   6  10   2        0.11        7.30      3.00 o 
   7  10   2       13.54       18.70      3.74 o 
   8  10   2        0.01       -3.77      2.80 o 
   9  10   2        3.17        0.91      2.75 o 
  10  10   2        0.56       -4.75      3.17 o 
  -8  11   2        8.12        9.55      3.98 o 
  -7  11   2       15.48       23.24      3.57 o 
  -6  11   2        0.87        1.27      3.59 o 
  -5  11   2       12.58       14.64      4.24 o 
  -4  11   2        0.56        4.10      3.16 o 
  -3  11   2        2.15        2.80      3.17 o 
  -2  11   2        2.76        5.96      3.31 o 
  -1  11   2       18.02       22.03      3.47 o 
   0  11   2        0.15        2.06      3.03 o 
   1  11   2        3.63        6.55      2.79 o 
   2  11   2        1.65        3.75      2.75 o 
   3  11   2        0.54        2.80      2.72 o 
   4  11   2        8.72       13.93      3.14 o 
   5  11   2       13.75       17.36      4.54 o 
   6  11   2        5.04        6.11      3.74 o 
   7  11   2        1.03        5.47      3.56 o 
  -1  12   2        1.99        2.23      3.28 o 
   0  12   2        0.65        5.62      3.57 o 
 -21   1   3        0.02       -3.74      2.49 o 
 -20   1   3       12.84       12.58      3.03 o 
 -19   1   3       10.52        5.04      3.52 o 
 -18   1   3       28.36       23.08      2.93 o 
 -17   1   3       31.53       30.94      2.48 o 
 -16   1   3       22.96       20.53      2.66 o 
 -15   1   3        7.40        5.20      1.81 o 
 -14   1   3        8.30        9.56      1.67 o 
 -13   1   3       61.14       55.61      2.13 o 
 -12   1   3        8.11       11.19      1.16 o 
 -11   1   3      227.00      235.34      3.12 o 
 -10   1   3       13.59        8.30      0.97 o 
  -9   1   3      164.14      165.57      3.15 o 
  -8   1   3      398.91      372.26      3.37 o 
  -7   1   3     3228.84     3282.27     19.30 o 
  -6   1   3     2363.38     2303.03     15.01 o 
  -5   1   3     2233.35     2320.16     14.84 o 
  -4   1   3        8.75       14.04      0.94 o 
  -3   1   3      183.61      170.93      1.80 o 
  -2   1   3       30.25       29.14      1.18 o 
  -1   1   3     1233.00     1104.92      7.97 o 
   0   1   3    21032.23    19802.97    252.30 o 
   1   1   3      171.32      185.61      1.78 o 
   2   1   3    18465.06    18479.64    187.71 o 
   3   1   3     4422.52     4426.92     30.18 o 
   4   1   3      635.87      665.13      5.56 o 
   5   1   3     1653.02     1684.25     13.67 o 
   6   1   3      107.63      116.29      1.89 o 
   7   1   3       33.97       23.88      1.23 o 
   8   1   3       70.60       74.14      2.90 o 
   9   1   3        0.67        0.56      0.90 o 
  10   1   3      199.06      200.65      3.77 o 
  11   1   3       12.48       12.47      1.56 o 
  12   1   3       18.77       24.20      2.07 o 
  13   1   3        2.89        0.12      1.61 o 
  14   1   3       83.05       66.66      2.97 o 
  15   1   3        5.88        7.05      2.34 o 
  16   1   3       80.50       80.11      4.19 o 
  17   1   3       33.56       32.94      3.31 o 
  18   1   3        4.36        1.68      2.91 o 
  19   1   3        2.17        2.84      2.80 o 
 -20   2   3       13.01       16.59      3.19 o 
 -19   2   3       76.85       80.09      4.34 o 
 -18   2   3        0.22        0.08      2.84 o 
 -17   2   3       10.75        7.22      2.54 o 
 -16   2   3        0.66       -2.31      2.03 o 
 -15   2   3        1.57       -0.67      2.15 o 
 -14   2   3       30.78       28.33      1.95 o 
 -13   2   3        1.05       -0.03      1.23 o 
 -12   2   3        6.01        5.44      1.49 o 
 -11   2   3        0.44        2.06      0.92 o 
 -10   2   3       93.67       88.91      2.00 o 
  -9   2   3     1779.42     1860.89     12.95 o 
  -8   2   3      142.90      123.03      2.16 o 
  -7   2   3      255.61      241.05      3.67 o 
  -6   2   3     2654.20     2582.75     16.77 o 
  -5   2   3      703.01      674.46      5.23 o 
  -4   2   3      725.18      743.08      5.99 o 
  -3   2   3      187.18      170.44      2.22 o 
  -2   2   3     5132.18     5089.42     31.18 o 
  -1   2   3      926.86      873.34      6.14 o 
   0   2   3       17.49       21.33      1.54 o 
   1   2   3     6906.75     6769.21     41.16 o 
   2   2   3      149.87      190.97      2.18 o 
   3   2   3     4194.17     4256.82     32.84 o 
   4   2   3      718.58      775.50      6.21 o 
   5   2   3     3150.16     3247.00     20.53 o 
   6   2   3      762.81      779.19      6.79 o 
   7   2   3      140.65      161.47      2.64 o 
   8   2   3      304.31      328.58      3.99 o 
   9   2   3        2.87        1.72      1.30 o 
  10   2   3       16.45       17.50      1.56 o 
  11   2   3       48.05       62.54      2.57 o 
  12   2   3       53.14       56.40      3.19 o 
  13   2   3       23.83       18.99      2.90 o 
  14   2   3       13.20        7.65      2.15 o 
  15   2   3      180.15      169.24      5.38 o 
  16   2   3        3.62        5.06      2.45 o 
  17   2   3        5.74        6.88      3.03 o 
  18   2   3        3.33        0.28      2.54 o 
  19   2   3        1.48       -2.88      2.69 o 
 -20   3   3        7.17        6.29      3.03 o 
 -19   3   3       30.03       41.48      4.29 o 
 -18   3   3       18.60       26.60      3.19 o 
 -17   3   3        9.85        5.01      2.54 o 
 -16   3   3      201.73      212.15      5.88 o 
 -15   3   3      141.93      132.26      4.61 o 
 -14   3   3       73.55       75.84      5.57 o 
 -13   3   3        2.49        4.43      1.86 o 
 -12   3   3      183.37      197.01      3.17 o 
 -11   3   3       77.76       77.29      2.25 o 
 -10   3   3       24.60       22.44      1.30 o 
  -9   3   3       63.25       51.44      1.64 o 
  -8   3   3      555.98      540.17      4.99 o 
  -7   3   3       89.34      117.47      2.05 o 
  -6   3   3       30.84       35.21      1.30 o 
  -5   3   3      596.49      576.61      5.22 o 
  -4   3   3        0.91        0.35      0.64 o 
  -3   3   3      898.84      929.94      6.87 o 
  -2   3   3       77.42       86.40      3.26 o 
  -1   3   3      391.06      322.63      3.05 o 
   0   3   3      142.03      149.64      2.01 o 
   1   3   3     1660.33     1543.17     10.38 o 
   2   3   3      305.45      292.07      3.30 o 
   3   3   3     6466.89     6689.95     50.82 o 
   4   3   3      612.49      592.85      4.77 o 
   5   3   3      631.13      609.29      5.01 o 
   6   3   3      203.23      233.08      2.64 o 
   7   3   3       51.25       51.59      1.49 o 
   8   3   3      317.01      334.22      4.94 o 
   9   3   3      271.73      256.34      4.33 o 
  10   3   3       58.76       61.60      2.57 o 
  11   3   3        0.14        1.48      1.76 o 
  12   3   3       76.86       71.95      3.57 o 
  13   3   3      369.65      377.87      7.67 o 
  14   3   3        7.78        7.74      2.54 o 
  15   3   3       41.27       39.34      3.31 o 
  16   3   3       88.72       83.07      4.34 o 
  17   3   3       33.38       34.78      3.70 o 
  18   3   3        2.59        3.99      2.69 o 
  19   3   3        1.66        3.58      3.19 o 
 -19   4   3        7.91        4.88      3.07 o 
 -18   4   3        1.96       -0.44      2.69 o 
 -17   4   3        1.31        0.10      2.41 o 
 -16   4   3        6.65        6.88      2.69 o 
 -15   4   3        0.58       -0.27      1.95 o 
 -14   4   3       55.94       60.92      3.07 o 
 -13   4   3       13.06       12.82      2.07 o 
 -12   4   3        9.20        4.67      1.61 o 
 -11   4   3      118.49      116.81      2.98 o 
 -10   4   3       36.37       41.17      1.95 o 
  -9   4   3       11.53       18.62      1.59 o 
  -8   4   3        0.08       -1.04      1.19 o 
  -7   4   3      175.88      189.34      2.61 o 
  -6   4   3       49.53       63.41      1.61 o 
  -5   4   3      180.81      178.57      2.50 o 
  -4   4   3      620.77      633.55      5.33 o 
  -3   4   3        1.10        2.17      0.82 o 
  -2   4   3      619.97      612.30      5.13 o 
  -1   4   3      108.09      103.77      2.28 o 
   0   4   3     1940.40     2061.58     13.82 o 
   1   4   3       76.71       87.64      1.71 o 
   2   4   3     4111.83     4108.66     28.73 o 
   3   4   3     3634.58     3644.93     25.71 o 
   4   4   3      306.20      321.55      4.05 o 
   5   4   3       13.63       18.95      2.16 o 
   6   4   3       20.01       19.90      1.52 o 
   7   4   3      196.51      221.13      4.08 o 
   8   4   3        9.88       12.03      1.84 o 
   9   4   3        1.08        0.65      1.52 o 
  10   4   3      227.90      228.78      4.59 o 
  11   4   3       23.91       26.07      2.80 o 
  12   4   3      162.26      185.59      5.50 o 
  13   4   3       18.04       17.52      2.89 o 
  14   4   3       50.18       49.49      3.57 o 
  15   4   3       67.06       70.64      4.34 o 
  16   4   3        6.58        6.63      2.99 o 
  17   4   3        2.53       -3.59      2.41 o 
  18   4   3        4.09        1.28      3.91 o 
 -19   5   3        2.55       -1.33      3.19 o 
 -18   5   3       11.30        8.88      3.03 o 
 -17   5   3        7.61        7.26      2.80 o 
 -16   5   3       38.17       44.83      3.84 o 
 -15   5   3        2.76        2.76      2.07 o 
 -14   5   3      276.11      272.14      7.30 o 
 -13   5   3       49.47       54.01      3.15 o 
 -12   5   3      329.03      357.85      6.67 o 
 -11   5   3       43.07       39.24      2.19 o 
 -10   5   3        1.95        2.00      1.50 o 
  -9   5   3       15.98       20.82      1.69 o 
  -8   5   3      246.60      252.52      4.04 o 
  -7   5   3       75.43       84.50      2.56 o 
  -6   5   3      652.70      689.82      7.01 o 
  -5   5   3      346.38      361.21      3.90 o 
  -4   5   3      755.50      807.59      7.19 o 
  -3   5   3      161.62      164.24      2.56 o 
  -2   5   3        2.40       -0.65      0.99 o 
  -1   5   3     1192.09     1164.67      8.83 o 
   0   5   3     2525.06     2585.68     17.24 o 
   1   5   3      549.23      549.89      5.01 o 
   2   5   3      587.79      552.25      5.91 o 
   3   5   3      710.15      751.76      7.23 o 
   4   5   3      212.66      199.33      3.39 o 
   5   5   3      169.22      168.96      3.30 o 
   6   5   3        8.60        7.23      1.40 o 
   7   5   3       15.32       14.84      1.54 o 
   8   5   3      124.75      116.57      3.46 o 
   9   5   3      271.56      275.27      6.44 o 
  10   5   3      743.66      767.18     10.95 o 
  11   5   3        0.27        1.98      2.00 o 
  12   5   3       15.07       14.22      2.55 o 
  13   5   3        1.62       -1.76      2.41 o 
  14   5   3       22.13       23.10      3.28 o 
  15   5   3       15.66       14.18      4.97 o 
  16   5   3       17.85       17.80      3.42 o 
  17   5   3        8.47        3.13      3.35 o 
 -18   6   3        1.92        8.85      3.98 o 
 -17   6   3        5.75        5.32      5.32 o 
 -16   6   3        0.13       -2.46      3.03 o 
 -15   6   3        7.29        5.97      2.48 o 
 -14   6   3       85.32       98.54      4.07 o 
 -13   6   3       30.59       34.40      3.94 o 
 -12   6   3       48.67       52.41      3.31 o 
 -11   6   3       15.41        7.94      2.12 o 
 -10   6   3      292.26      313.49      5.05 o 
  -9   6   3      162.78      149.64      3.56 o 
  -8   6   3       45.61       44.92      2.36 o 
  -7   6   3      329.42      327.37      4.85 o 
  -6   6   3        0.17        0.84      1.30 o 
  -5   6   3       16.17       14.22      1.66 o 
  -4   6   3        9.22        7.10      1.54 o 
  -3   6   3       70.68       71.20      2.35 o 
  -2   6   3      272.42      253.73      3.43 o 
  -1   6   3      666.56      698.87      6.29 o 
   0   6   3       10.28       15.28      1.29 o 
   1   6   3       34.45       39.23      1.95 o 
   2   6   3       68.17       62.98      2.45 o 
   3   6   3       12.73       12.11      1.81 o 
   4   6   3       35.59       31.81      1.95 o 
   5   6   3      252.04      241.09      4.64 o 
   6   6   3      168.82      159.64      3.36 o 
   7   6   3        0.88       -2.49      2.59 o 
   8   6   3       45.24       47.93      2.83 o 
   9   6   3        7.59        5.39      2.21 o 
  10   6   3       81.79       80.63      3.36 o 
  11   6   3        0.31       -1.06      1.86 o 
  12   6   3        0.08       -1.69      2.49 o 
  13   6   3        0.05       -2.47      2.24 o 
  14   6   3        2.03       -3.29      2.70 o 
  15   6   3        1.77       -0.48      2.89 o 
  16   6   3       21.69       25.27      3.89 o 
  17   6   3        2.28       -4.19      5.91 o 
 -17   7   3        1.03       -2.00      3.76 o 
 -16   7   3        7.06        3.02      4.66 o 
 -15   7   3       66.89       70.34      4.34 o 
 -14   7   3       14.30        7.76      2.69 o 
 -13   7   3       24.18       22.32      3.07 o 
 -12   7   3        8.92        6.56      2.30 o 
 -11   7   3       41.31       31.04      2.87 o 
 -10   7   3        9.19       10.74      2.07 o 
  -9   7   3       14.47       10.09      2.02 o 
  -8   7   3       18.00       13.28      2.06 o 
  -7   7   3      194.71      193.54      4.78 o 
  -6   7   3       10.94       10.91      1.91 o 
  -5   7   3       13.37       11.37      1.80 o 
  -4   7   3        6.66        2.40      1.67 o 
  -3   7   3      147.70      141.70      3.37 o 
  -2   7   3      106.44      108.78      3.85 o 
  -1   7   3        5.38        5.01      2.07 o 
   0   7   3       13.88       15.69      1.89 o 
   1   7   3      501.44      470.70      6.61 o 
   2   7   3      475.47      429.07      6.34 o 
   3   7   3        2.92        0.74      1.73 o 
   4   7   3       93.66       91.47      2.96 o 
   5   7   3        0.69       -1.92      1.51 o 
   6   7   3       21.27       24.24      2.56 o 
   7   7   3       68.84       86.20      3.55 o 
   8   7   3        9.15        9.87      2.24 o 
   9   7   3        0.14        1.11      2.03 o 
  10   7   3       16.44       16.55      2.49 o 
  11   7   3        0.00       -0.86      2.03 o 
  12   7   3        0.00       -1.71      2.10 o 
  13   7   3        3.57        0.75      3.16 o 
  14   7   3        9.76       12.82      3.42 o 
  15   7   3        1.43       -2.11      3.35 o 
 -15   8   3        5.69        7.59      2.93 o 
 -14   8   3       10.17       17.56      3.07 o 
 -13   8   3        0.96       -0.28      2.58 o 
 -12   8   3        3.78       -0.77      2.41 o 
 -11   8   3       44.44       51.84      3.70 o 
 -10   8   3       37.86       37.41      3.55 o 
  -9   8   3       19.38       19.57      2.57 o 
  -8   8   3      181.89      178.91      4.20 o 
  -7   8   3        8.85       11.05      2.02 o 
  -6   8   3      249.49      240.62      6.09 o 
  -5   8   3       87.87       94.80      3.27 o 
  -4   8   3      174.03      155.34      7.40 o 
  -3   8   3       47.49       44.98      3.04 o 
  -2   8   3       10.11       12.11      2.79 o 
  -1   8   3        0.09       -3.17      2.11 o 
   0   8   3      161.10      154.97      6.15 o 
   1   8   3      349.07      350.01      6.52 o 
   2   8   3       15.97       19.42      2.54 o 
   3   8   3      288.51      259.47      4.86 o 
   4   8   3        0.05       -0.91      1.95 o 
   5   8   3       33.94       27.31      2.50 o 
   6   8   3       81.88       82.54      3.64 o 
   7   8   3        0.50       -2.42      2.52 o 
   8   8   3       10.99       11.31      3.17 o 
   9   8   3       10.49       17.11      2.64 o 
  10   8   3        9.08        3.44      3.49 o 
  11   8   3        0.03       -2.97      2.34 o 
  12   8   3        0.90       -1.07      2.34 o 
  13   8   3        0.02       -4.25      3.16 o 
  14   8   3        5.74        3.94      3.56 o 
 -14   9   3        1.66        4.44      3.07 o 
 -13   9   3        0.18       -0.26      2.80 o 
 -12   9   3        0.03       -3.66      4.47 o 
 -11   9   3        0.88       -3.62      2.41 o 
 -10   9   3        1.18       -2.13      2.41 o 
  -9   9   3        0.47        0.37      2.40 o 
  -8   9   3        0.86       -2.93      1.95 o 
  -7   9   3       23.30       23.83      3.19 o 
  -6   9   3       63.13       70.02      4.09 o 
  -5   9   3        8.59        4.28      4.01 o 
  -4   9   3       15.43       12.15      3.07 o 
  -3   9   3       24.60       21.84      2.81 o 
  -2   9   3        1.84        6.87      2.45 o 
  -1   9   3       44.67       38.96      2.97 o 
   0   9   3       89.96       96.97      4.11 o 
   1   9   3        0.00        0.93      2.40 o 
   2   9   3        6.02       13.72      2.52 o 
   3   9   3       12.23       10.94      2.45 o 
   4   9   3       24.22       17.57      2.83 o 
   5   9   3       24.42       24.01      2.53 o 
   6   9   3        1.73       -0.09      2.79 o 
   7   9   3       67.23       73.00      3.89 o 
   8   9   3        0.47       -1.44      2.40 o 
   9   9   3        5.98        4.35      2.79 o 
  10   9   3        0.37       -3.18      2.42 o 
  11   9   3        7.02        6.90      3.00 o 
  12   9   3        9.14        5.32      4.23 o 
 -11  10   3        4.88       13.31      4.24 o 
 -10  10   3        0.23       -3.46      3.51 o 
  -9  10   3        8.98       11.08      3.99 o 
  -8  10   3       21.33       23.19      3.42 o 
  -7  10   3        0.59        2.26      3.08 o 
  -6  10   3        1.06        3.15      2.93 o 
  -5  10   3        9.29       12.72      4.41 o 
  -4  10   3        2.68        3.40      2.63 o 
  -3  10   3       10.67       11.11      3.03 o 
  -2  10   3        2.76       -0.70      2.54 o 
  -1  10   3        3.78        9.70      3.19 o 
   0  10   3        3.30        1.64      2.63 o 
   1  10   3        0.03        2.24      2.34 o 
   2  10   3       19.07       21.94      2.87 o 
   3  10   3        3.60        4.78      2.45 o 
   4  10   3        7.20        7.30      2.52 o 
   5  10   3       16.86       17.72      3.41 o 
   6  10   3        0.16        0.82      3.73 o 
   7  10   3       71.87       78.53      4.99 o 
   8  10   3        9.50       14.03      3.62 o 
   9  10   3        1.80       -0.83      4.32 o 
  10  10   3        6.97        7.20      4.26 o 
  -8  11   3        0.11        4.35      3.05 o 
  -7  11   3        2.17        1.71      3.03 o 
  -6  11   3        1.59        4.26      3.31 o 
  -5  11   3        0.04        3.96      3.93 o 
  -4  11   3        0.63       -0.88      2.93 o 
  -3  11   3        1.94        6.11      2.93 o 
  -2  11   3        0.00        3.58      3.19 o 
  -1  11   3        0.04       -0.24      3.04 o 
   0  11   3        1.27        2.63      3.03 o 
   1  11   3        4.85       10.59      3.44 o 
   2  11   3        5.73        5.51      3.28 o 
   3  11   3        1.91       -0.18      3.10 o 
   4  11   3        8.33       16.49      3.74 o 
   5  11   3        3.57        9.03      4.79 o 
   6  11   3        0.33        0.00      3.41 o 
   7  11   3        1.73        9.31      3.62 o 
 -21   0   4       24.72       51.24      7.32 o 
 -20   0   4      113.77      141.42      6.54 o 
 -19   0   4      121.99      114.19      6.66 o 
 -18   0   4      100.22       97.11      4.92 o 
 -17   0   4        2.23        8.77      2.56 o 
 -16   0   4      151.54      142.44     10.32 o 
 -15   0   4        0.82        2.13      2.21 o 
 -14   0   4      220.42      189.50      4.51 o 
 -13   0   4      233.18      235.69      4.15 o 
 -12   0   4      487.11      473.87      6.05 o 
 -11   0   4       48.55       45.36      1.90 o 
 -10   0   4       54.99       59.33      2.31 o 
  -9   0   4      173.59      179.45      3.57 o 
  -8   0   4     1087.53     1112.13     13.48 o 
  -7   0   4     2477.37     2377.88     26.51 o 
  -6   0   4     1529.87     1415.41     13.70 o 
  -5   0   4       29.06       34.48      1.37 o 
  -4   0   4     2323.72     2200.66     19.83 o 
  -3   0   4    11985.05    11618.43     99.78 o 
  -2   0   4     4280.58     4168.10     60.56 o 
   0   0   4     4040.96     3858.88     36.14 o 
   1   0   4     2787.42     2905.34     25.43 o 
   2   0   4       28.55       33.69      2.26 o 
   3   0   4     1347.45     1504.25     17.86 o 
   4   0   4        1.74       10.16      1.41 o 
   5   0   4       26.30       43.96      2.35 o 
   6   0   4      225.92      272.75      5.40 o 
   7   0   4       74.61       77.87      3.29 o 
   8   0   4      838.67      907.27     13.15 o 
   9   0   4      258.93      294.21      6.34 o 
  10   0   4      360.08      370.05     15.97 o 
  11   0   4        0.24       -0.33      1.88 o 
  12   0   4        4.86        1.92      2.08 o 
  13   0   4       37.18       37.76      3.51 o 
  14   0   4      119.09      108.25      4.92 o 
  15   0   4        0.05       -5.32      4.99 o 
  16   0   4      183.78      176.84      6.54 o 
  17   0   4       59.92       53.91      7.32 o 
  18   0   4        0.06       -3.99      4.66 o 
  19   0   4        5.74       17.30      5.99 o 
 -21   1   4        3.13       11.46      3.03 o 
 -20   1   4        0.11        1.16      2.54 o 
 -19   1   4        0.77        1.54      2.54 o 
 -18   1   4        4.05        4.18      2.24 o 
 -17   1   4        6.61        8.58      1.90 o 
 -16   1   4       82.74       82.83      3.15 o 
 -15   1   4      449.40      448.51      6.72 o 
 -14   1   4        1.83       -0.23      1.56 o 
 -13   1   4       75.31       70.83      2.63 o 
 -12   1   4      291.15      319.73      3.93 o 
 -11   1   4      171.62      153.38      2.57 o 
 -10   1   4      252.39      253.92      2.98 o 
  -9   1   4      794.64      749.39      5.74 o 
  -8   1   4     1524.84     1577.14     10.22 o 
  -7   1   4      176.60      174.88      2.15 o 
  -6   1   4       73.75       78.37      1.42 o 
  -5   1   4     9852.60     9779.40     59.12 o 
  -4   1   4     6183.98     6117.31     37.34 o 
  -3   1   4      637.30      592.29      5.00 o 
  -2   1   4    10475.08    10405.43     68.58 o 
  -1   1   4    31891.03    30199.71    222.24 o 
   0   1   4     3020.08     3133.38     21.15 o 
   1   1   4       33.75       35.13      1.19 o 
   2   1   4     4370.58     4177.12     25.80 o 
   3   1   4      152.02      168.26      2.25 o 
   4   1   4      314.56      330.18      3.42 o 
   5   1   4      402.64      443.99      4.27 o 
   6   1   4      262.11      243.77      3.00 o 
   7   1   4      458.08      500.37      5.40 o 
   8   1   4      113.68      121.04      2.35 o 
   9   1   4     1703.41     1781.34     16.09 o 
  10   1   4      268.61      262.91      4.45 o 
  11   1   4        3.82        7.42      1.61 o 
  12   1   4       21.34       20.75      1.90 o 
  13   1   4       55.19       56.22      2.73 o 
  14   1   4       56.85       46.84      2.70 o 
  15   1   4       12.96       13.93      2.97 o 
  16   1   4        0.38        0.00      2.31 o 
  17   1   4       32.68       37.55      4.30 o 
  18   1   4        3.84        1.45      2.49 o 
  19   1   4        0.59       -4.20      2.80 o 
 -20   2   4       12.42       16.69      3.62 o 
 -19   2   4        0.14        2.92      2.24 o 
 -18   2   4       11.28       11.28      3.03 o 
 -17   2   4       92.81      107.88      5.32 o 
 -16   2   4      145.42      130.62      4.61 o 
 -15   2   4       89.55       91.98      3.07 o 
 -14   2   4     1405.96     1380.79     19.31 o 
 -13   2   4       88.01       87.90      2.39 o 
 -12   2   4       60.11       58.26      2.07 o 
 -11   2   4       41.43       44.97      1.71 o 
 -10   2   4      119.34      129.40      2.39 o 
  -9   2   4       95.98      108.93      2.53 o 
  -8   2   4      215.38      230.99      3.67 o 
  -7   2   4     2180.10     2231.62     14.97 o 
  -6   2   4      383.51      421.02      3.88 o 
  -5   2   4     2310.75     2258.82     14.75 o 
  -4   2   4     2225.89     2206.60     14.67 o 
  -3   2   4     1204.54     1170.75      8.09 o 
  -2   2   4      583.00      579.54      4.99 o 
  -1   2   4     5631.81     5402.78     36.02 o 
   0   2   4     1968.58     1864.16     12.16 o 
   1   2   4     3864.56     3790.63     23.58 o 
   2   2   4     4634.51     4402.60     27.15 o 
   3   2   4     1173.95     1161.67      8.07 o 
   4   2   4      944.04      966.13      6.91 o 
   5   2   4      533.68      537.28      5.14 o 
   6   2   4     3089.74     3047.56     21.82 o 
   7   2   4      186.79      189.93      2.85 o 
   8   2   4      215.76      219.84      3.20 o 
   9   2   4        2.82        2.36      1.14 o 
  10   2   4      264.60      259.84      4.53 o 
  11   2   4        1.68        0.11      1.47 o 
  12   2   4        7.33        7.05      2.26 o 
  13   2   4       42.03       39.67      3.19 o 
  14   2   4       15.25       11.45      2.41 o 
  15   2   4        2.55        2.00      2.31 o 
  16   2   4       13.24       14.07      4.10 o 
  17   2   4       14.81       10.98      2.90 o 
  18   2   4        0.46       -0.70      2.99 o 
  19   2   4        8.08        2.10      3.16 o 
 -20   3   4        4.50        7.00      2.80 o 
 -19   3   4        8.71       13.52      3.19 o 
 -18   3   4       14.34       17.20      2.93 o 
 -17   3   4       19.18       24.90      2.93 o 
 -16   3   4        6.59        0.79      2.15 o 
 -15   3   4       50.52       54.05      3.27 o 
 -14   3   4      202.07      200.08      5.50 o 
 -13   3   4       38.35       42.27      2.48 o 
 -12   3   4       19.54       22.93      1.52 o 
 -11   3   4        0.13       -0.39      1.02 o 
 -10   3   4       14.77       18.15      1.42 o 
  -9   3   4       26.94       37.44      1.57 o 
  -8   3   4      171.79      190.25      2.71 o 
  -7   3   4      234.11      278.57      3.17 o 
  -6   3   4     2220.04     2272.50     15.24 o 
  -5   3   4     1040.62     1086.30      7.99 o 
  -4   3   4       22.42       26.89      1.83 o 
  -3   3   4     1546.91     1513.51     10.40 o 
  -2   3   4      109.89      108.32      1.73 o 
  -1   3   4      276.59      286.82      2.89 o 
   0   3   4     1280.68     1220.19      9.21 o 
   1   3   4      399.22      430.83      3.82 o 
   2   3   4     5659.29     5993.78     36.87 o 
   3   3   4      501.58      467.58      5.06 o 
   4   3   4       14.83       25.83      1.06 o 
   5   3   4       65.14       64.48      2.01 o 
   6   3   4      366.90      344.43      5.06 o 
   7   3   4       49.13       53.77      1.93 o 
   8   3   4      237.17      226.00      3.46 o 
   9   3   4      149.33      139.24      3.24 o 
  10   3   4      449.04      425.32      7.42 o 
  11   3   4      175.81      170.10      4.83 o 
  12   3   4        4.42        1.94      2.24 o 
  13   3   4       12.60       12.73      2.69 o 
  14   3   4        0.39       -1.89      2.24 o 
  15   3   4        2.91        3.80      4.75 o 
  16   3   4       39.99       46.89      6.20 o 
  17   3   4        0.83       -2.28      2.54 o 
  18   3   4        2.21       -4.20      2.80 o 
 -20   4   4        2.37        3.82      7.65 o 
 -19   4   4        1.41       -2.66      4.33 o 
 -18   4   4        0.44        1.79      2.54 o 
 -17   4   4       16.04       14.16      2.93 o 
 -16   4   4        2.40        2.89      2.24 o 
 -15   4   4       11.98       14.95      2.29 o 
 -14   4   4        0.03       -2.66      2.02 o 
 -13   4   4       73.67       70.38      3.07 o 
 -12   4   4       10.87        8.16      1.65 o 
 -11   4   4       46.94       47.66      2.13 o 
 -10   4   4       48.83       43.84      2.01 o 
  -9   4   4      172.66      179.10      2.75 o 
  -8   4   4      415.63      434.62      4.48 o 
  -7   4   4      840.47      889.56      7.83 o 
  -6   4   4      182.98      211.75      2.78 o 
  -5   4   4      118.66      131.19      2.26 o 
  -4   4   4       47.55       62.21      1.62 o 
  -3   4   4      479.89      509.55      4.64 o 
  -2   4   4      151.23      178.65      2.98 o 
  -1   4   4     1628.22     1621.88     12.19 o 
   0   4   4      610.49      689.35      5.88 o 
   1   4   4     5278.90     5079.22     31.76 o 
   2   4   4     1230.07     1246.94      9.05 o 
   3   4   4     1010.17     1043.13      8.33 o 
   4   4   4      825.98      823.64      7.51 o 
   5   4   4      105.35       96.05      2.36 o 
   6   4   4      373.21      373.29      4.56 o 
   7   4   4       29.07       28.75      2.07 o 
   8   4   4      463.92      482.54      6.54 o 
   9   4   4      131.53      118.14      3.30 o 
  10   4   4      111.34      116.92      3.45 o 
  11   4   4      751.71      725.34     12.41 o 
  12   4   4      434.07      402.98      8.39 o 
  13   4   4        6.59        8.72      2.63 o 
  14   4   4        2.25        0.87      3.25 o 
  15   4   4        0.00       -0.20      2.41 o 
  16   4   4        0.44       -3.94      2.63 o 
  17   4   4       13.82        7.71      2.93 o 
  18   4   4       26.35       30.52      4.01 o 
 -19   5   4        0.05       -4.79      3.19 o 
 -18   5   4        6.31        7.94      4.33 o 
 -17   5   4        1.11       -3.38      4.99 o 
 -16   5   4        6.95        6.89      3.71 o 
 -15   5   4      263.31      279.57      5.89 o 
 -14   5   4       51.23       54.37      3.15 o 
 -13   5   4       16.89       12.84      2.36 o 
 -12   5   4       30.18       27.07      2.62 o 
 -11   5   4      161.02      158.44      3.92 o 
 -10   5   4       19.27       20.77      1.89 o 
  -9   5   4       11.45       11.06      1.54 o 
  -8   5   4      137.97      153.42      3.21 o 
  -7   5   4       18.19       17.99      1.76 o 
  -6   5   4      981.45      968.70      7.86 o 
  -5   5   4      175.66      196.41      3.09 o 
  -4   5   4      443.38      418.57      4.35 o 
  -3   5   4       32.46       37.16      1.55 o 
  -2   5   4       30.50       27.36      1.60 o 
  -1   5   4       49.87       49.67      1.73 o 
   0   5   4      517.96      484.77      4.65 o 
   1   5   4      530.98      480.61      4.56 o 
   2   5   4      871.12      973.21      8.83 o 
   3   5   4        0.26       -0.52      1.12 o 
   4   5   4       66.13       60.83      2.26 o 
   5   5   4       45.80       43.65      1.91 o 
   6   5   4      216.63      204.08      4.37 o 
   7   5   4       17.96       19.12      2.12 o 
   8   5   4        0.25       -2.55      3.27 o 
   9   5   4       20.54       22.53      2.24 o 
  10   5   4        2.95       -0.04      1.89 o 
  11   5   4        1.52       -1.21      2.24 o 
  12   5   4      101.80      107.58      4.67 o 
  13   5   4       13.43       15.04      2.74 o 
  14   5   4        3.18       -1.27      2.49 o 
  15   5   4        2.73        0.03      2.89 o 
  16   5   4       20.12       25.72      3.70 o 
  17   5   4        5.16        2.93      3.31 o 
 -18   6   4        5.32        0.71      4.33 o 
 -17   6   4       19.30       28.68      4.71 o 
 -16   6   4       34.76       36.51      3.46 o 
 -15   6   4        7.83        6.69      2.82 o 
 -14   6   4       20.03       17.48      2.93 o 
 -13   6   4      127.84      132.34      7.71 o 
 -12   6   4       30.71       36.66      3.19 o 
 -11   6   4        0.11        2.25      1.90 o 
 -10   6   4      243.04      236.36      4.45 o 
  -9   6   4        1.02        0.85      1.68 o 
  -8   6   4       16.58       17.39      2.07 o 
  -7   6   4        1.92        0.85      1.33 o 
  -6   6   4       92.15       90.08      2.81 o 
  -5   6   4       33.38       27.84      1.89 o 
  -4   6   4      141.58      147.04      3.20 o 
  -3   6   4       52.39       55.06      1.92 o 
  -2   6   4       42.88       49.62      1.85 o 
  -1   6   4       14.74       13.87      1.34 o 
   0   6   4      426.66      435.13      5.31 o 
   1   6   4        7.79       12.64      1.80 o 
   2   6   4        1.53       -1.05      1.64 o 
   3   6   4        0.00       -0.47      1.42 o 
   4   6   4      101.45       96.75      3.12 o 
   5   6   4        0.00       -1.21      1.44 o 
   6   6   4       75.52       68.94      2.59 o 
   7   6   4       57.36       54.05      2.92 o 
   8   6   4        0.28        5.57      2.15 o 
   9   6   4       35.06       30.29      2.58 o 
  10   6   4       21.50       16.28      2.30 o 
  11   6   4       68.88       64.51      3.36 o 
  12   6   4       25.07       22.01      3.03 o 
  13   6   4        7.20       -1.21      2.49 o 
  14   6   4        3.12       -2.82      2.89 o 
  15   6   4       38.24       45.42      6.00 o 
  16   6   4       10.18       10.67      3.62 o 
 -17   7   4        2.57       -2.40      3.51 o 
 -16   7   4        2.15        1.76      2.63 o 
 -15   7   4       14.28       24.85      3.31 o 
 -14   7   4        0.15        2.76      2.41 o 
 -13   7   4        1.34        3.21      2.80 o 
 -12   7   4        4.10        1.53      2.34 o 
 -11   7   4       40.32       35.99      2.81 o 
 -10   7   4       63.96       69.57      3.30 o 
  -9   7   4       39.97       37.98      2.66 o 
  -8   7   4       71.01       73.01      3.00 o 
  -7   7   4       80.61       81.70      3.00 o 
  -6   7   4      123.55      117.42      3.27 o 
  -5   7   4        1.46        1.59      2.44 o 
  -4   7   4       57.11       52.19      2.42 o 
  -3   7   4       12.97       11.51      1.70 o 
  -2   7   4      780.93      747.65      9.21 o 
  -1   7   4       92.54       90.85      3.01 o 
   0   7   4        0.05       -2.38      1.59 o 
   1   7   4       73.47       70.10      2.73 o 
   2   7   4       13.70       14.15      1.97 o 
   3   7   4      338.64      316.87      5.04 o 
   4   7   4       70.66       60.54      2.68 o 
   5   7   4       64.89       52.83      2.56 o 
   6   7   4      157.59      141.56      4.32 o 
   7   7   4      290.34      291.20      5.76 o 
   8   7   4        6.36        8.34      2.37 o 
   9   7   4        7.60       12.73      2.58 o 
  10   7   4       36.63       43.27      4.32 o 
  11   7   4       16.98       15.38      2.62 o 
  12   7   4        3.55        2.51      2.88 o 
  13   7   4       16.96       11.16      4.04 o 
  14   7   4        0.96       -5.79      3.86 o 
  15   7   4        0.49       -2.71      4.85 o 
 -15   8   4        0.47        1.13      3.18 o 
 -14   8   4        4.31        3.06      4.33 o 
 -13   8   4        3.45        2.89      2.80 o 
 -12   8   4       16.43       15.14      3.03 o 
 -11   8   4        4.74        4.35      2.34 o 
 -10   8   4        1.86       -1.16      2.45 o 
  -9   8   4        4.08        5.38      3.07 o 
  -8   8   4       54.61       54.95      3.38 o 
  -7   8   4      115.09      107.60      3.85 o 
  -6   8   4       17.98       20.68      2.44 o 
  -5   8   4        8.73        8.04      2.97 o 
  -4   8   4       93.49       98.76      3.82 o 
  -3   8   4      204.30      192.15      4.89 o 
  -2   8   4      128.96      144.97      4.55 o 
  -1   8   4        3.06       -1.14      2.24 o 
   0   8   4       27.24       24.78      2.68 o 
   1   8   4       78.13       81.72      3.60 o 
   2   8   4       83.78       82.56      3.20 o 
   3   8   4       77.23       79.21      3.20 o 
   4   8   4        9.38        6.11      1.91 o 
   5   8   4        3.50        3.51      1.97 o 
   6   8   4       52.44       44.70      3.06 o 
   7   8   4       37.51       41.35      3.06 o 
   8   8   4       15.46       23.88      2.79 o 
   9   8   4       41.36       45.54      4.12 o 
  10   8   4        0.94       -3.13      3.65 o 
  11   8   4        5.30        2.95      2.37 o 
  12   8   4        8.08       -1.45      3.10 o 
  13   8   4        2.41       -1.80      3.50 o 
  14   8   4        3.70        1.57      3.45 o 
 -14   9   4        0.51        0.52      3.80 o 
 -13   9   4        7.53        6.99      3.53 o 
 -12   9   4        1.12        0.67      2.69 o 
 -11   9   4        0.12       -2.70      2.54 o 
 -10   9   4        2.18        0.90      2.14 o 
  -9   9   4       15.53       14.51      2.57 o 
  -8   9   4        2.08        1.55      2.69 o 
  -7   9   4        9.53        9.10      3.07 o 
  -6   9   4       38.26       40.82      3.70 o 
  -5   9   4        2.82        0.14      2.80 o 
  -4   9   4        7.17        6.66      2.93 o 
  -3   9   4        0.76        2.00      2.80 o 
  -2   9   4       17.32       23.34      3.78 o 
  -1   9   4      116.69      125.15      5.08 o 
   0   9   4       60.44       62.22      3.36 o 
   1   9   4       53.78       66.91      3.46 o 
   2   9   4        0.03        0.41      2.24 o 
   3   9   4        5.60        3.07      2.34 o 
   4   9   4        5.06        9.08      2.50 o 
   5   9   4        3.83        3.33      2.41 o 
   6   9   4       40.33       46.56      3.40 o 
   7   9   4        4.56        7.15      2.68 o 
   8   9   4        0.52        3.01      2.52 o 
   9   9   4        5.94        5.76      3.10 o 
  10   9   4        0.01        0.67      2.52 o 
  11   9   4        1.73        2.96      2.67 o 
  12   9   4        0.29       -5.11      3.41 o 
 -11  10   4        0.46        2.57      3.51 o 
 -10  10   4        0.07        1.33      3.68 o 
  -9  10   4        7.67        7.76      3.07 o 
  -8  10   4       11.83        9.04      3.19 o 
  -7  10   4        0.82       -0.45      2.93 o 
  -6  10   4        0.46        2.21      2.63 o 
  -5  10   4        3.57        6.08      2.80 o 
  -4  10   4        4.15        7.35      3.77 o 
  -3  10   4        0.09       -0.98      2.63 o 
  -2  10   4        6.05        3.99      2.93 o 
  -1  10   4        5.63        5.17      3.49 o 
   0  10   4       25.10       21.82      3.70 o 
   1  10   4       33.48       37.14      3.74 o 
   2  10   4        0.23       -1.37      2.88 o 
   3  10   4        3.71        9.67      3.16 o 
   4  10   4        4.57        9.05      3.21 o 
   5  10   4        1.06        1.11      3.03 o 
   6  10   4       17.95       27.51      3.80 o 
   7  10   4        4.98        3.60      3.21 o 
   8  10   4        3.68        3.47      4.20 o 
   9  10   4        0.63       -0.87      2.77 o 
  10  10   4        0.68       -4.60      4.13 o 
  -8  11   4        0.74        1.71      3.13 o 
  -7  11   4        5.90        7.14      3.57 o 
  -6  11   4       13.46       19.87      3.84 o 
  -5  11   4        0.58        8.53      3.42 o 
  -4  11   4        0.38        3.34      3.03 o 
  -3  11   4        1.34        1.33      3.07 o 
  -2  11   4        0.34       -0.45      2.93 o 
  -1  11   4        0.11        6.25      3.19 o 
   0  11   4       13.07       20.45      3.67 o 
   1  11   4       10.49       12.33      3.56 o 
   2  11   4        9.84       22.43      3.89 o 
   3  11   4        0.11        4.16      3.34 o 
   4  11   4        5.08       11.98      4.79 o 
   5  11   4       23.73       31.51      5.54 o 
   6  11   4        1.44        9.22      4.79 o 
 -21   1   5        0.37       -1.50      2.94 o 
 -20   1   5        9.84       14.10      2.93 o 
 -19   1   5       12.61       17.28      3.76 o 
 -18   1   5        0.97        0.41      1.61 o 
 -17   1   5       10.69       11.90      1.95 o 
 -16   1   5       85.74       83.05      3.15 o 
 -15   1   5       90.07       88.08      2.91 o 
 -14   1   5      175.14      158.20      3.72 o 
 -13   1   5      189.10      210.99      3.43 o 
 -12   1   5      176.12      179.63      3.17 o 
 -11   1   5      233.94      234.56      2.98 o 
 -10   1   5      202.91      194.97      2.61 o 
  -9   1   5      508.82      499.20      4.38 o 
  -8   1   5      570.64      575.13      4.67 o 
  -7   1   5     4636.92     4829.94     27.85 o 
  -6   1   5     4547.07     4638.89     26.66 o 
  -5   1   5        6.79        4.19      0.68 o 
  -4   1   5     4381.27     4358.28     33.51 o 
  -3   1   5     1491.47     1427.99     10.59 o 
  -2   1   5        3.70        7.92      0.80 o 
  -1   1   5     6255.68     6451.33     42.79 o 
   0   1   5     8276.05     8220.26     49.86 o 
   1   1   5     4531.28     4518.62     27.88 o 
   2   1   5      238.54      235.54      2.39 o 
   3   1   5     1586.95     1466.79      8.99 o 
   4   1   5      362.97      339.01      3.94 o 
   5   1   5      188.02      180.97      2.61 o 
   6   1   5       32.84       36.16      1.89 o 
   7   1   5       16.38       19.57      1.38 o 
   8   1   5      598.78      567.56      6.79 o 
   9   1   5      526.51      545.69      7.78 o 
  10   1   5       15.53       24.34      1.90 o 
  11   1   5        0.07       -3.11      2.31 o 
  12   1   5        0.75        0.70      1.56 o 
  13   1   5      199.59      182.73      4.38 o 
  14   1   5        0.22       -2.88      1.92 o 
  15   1   5       16.62        9.32      2.69 o 
  16   1   5        1.00        0.22      2.31 o 
  17   1   5       11.64       14.00      5.34 o 
  18   1   5        1.50       -1.03      2.42 o 
  19   1   5        3.66        4.03      3.98 o 
 -20   2   5       37.19       55.71      3.96 o 
 -19   2   5        0.31        0.44      2.71 o 
 -18   2   5       13.65       11.20      2.54 o 
 -17   2   5        0.02        0.18      2.31 o 
 -16   2   5       64.88       53.94      3.31 o 
 -15   2   5      194.16      214.95      4.15 o 
 -14   2   5      567.29      602.79      7.00 o 
 -13   2   5      850.33      836.99      7.72 o 
 -12   2   5       71.47       71.74      2.21 o 
 -11   2   5      105.91       97.30      2.23 o 
 -10   2   5       56.96       59.66      1.75 o 
  -9   2   5      401.14      447.24      4.56 o 
  -8   2   5        2.00        0.11      0.84 o 
  -7   2   5     1547.67     1616.03     11.31 o 
  -6   2   5      254.17      292.30      3.10 o 
  -5   2   5     1454.40     1578.19     10.77 o 
  -4   2   5        9.55        7.55      0.80 o 
  -3   2   5      436.63      383.43      3.98 o 
  -2   2   5      468.46      500.63      5.22 o 
  -1   2   5      466.20      509.34      4.69 o 
   0   2   5      146.32      144.56      2.72 o 
   1   2   5     2243.20     2339.60     15.18 o 
   2   2   5      279.31      308.83      2.99 o 
   3   2   5      432.20      452.83      3.91 o 
   4   2   5      606.03      639.02      5.19 o 
   5   2   5      761.40      753.57      6.74 o 
   6   2   5        0.89        2.67      1.40 o 
   7   2   5      168.38      191.11      3.11 o 
   8   2   5      140.90      120.89      2.55 o 
   9   2   5      102.65      100.60      3.04 o 
  10   2   5       37.56       36.17      2.23 o 
  11   2   5        6.38        4.82      2.02 o 
  12   2   5        3.02       -0.44      1.92 o 
  13   2   5       50.98       49.18      4.38 o 
  14   2   5        3.68        2.62      2.15 o 
  15   2   5        5.15        3.55      2.31 o 
  16   2   5        4.61        0.57      2.41 o 
  17   2   5        3.21       -1.23      3.11 o 
  18   2   5       16.28       12.19      3.31 o 
 -20   3   5        6.74        4.66      3.76 o 
 -19   3   5        7.50        4.33      3.29 o 
 -18   3   5       61.90       62.28      6.37 o 
 -17   3   5       13.63       20.43      2.80 o 
 -16   3   5        3.31        4.75      1.90 o 
 -15   3   5      491.31      505.77     10.95 o 
 -14   3   5      344.93      353.84      5.96 o 
 -13   3   5        3.24        4.82      1.36 o 
 -12   3   5        0.07        0.17      1.08 o 
 -11   3   5      378.90      372.74      4.32 o 
 -10   3   5        6.36        5.18      1.08 o 
  -9   3   5      343.89      320.17      3.81 o 
  -8   3   5       22.32       19.21      1.20 o 
  -7   3   5      235.54      271.77      3.20 o 
  -6   3   5      391.34      381.28      3.87 o 
  -5   3   5       28.48       29.86      1.20 o 
  -4   3   5      761.73      774.58      6.10 o 
  -3   3   5       11.59       10.81      1.04 o 
  -2   3   5      587.51      582.84      4.81 o 
  -1   3   5      616.55      581.83      4.81 o 
   0   3   5      166.78      188.43      2.29 o 
   1   3   5       80.17       75.35      1.93 o 
   2   3   5    10031.55    10202.66     61.82 o 
   3   3   5      330.15      374.85      3.65 o 
   4   3   5      277.51      253.29      2.86 o 
   5   3   5      480.45      487.24      4.73 o 
   6   3   5       25.99       20.59      1.45 o 
   7   3   5     1056.03     1069.30      9.34 o 
   8   3   5      297.97      300.71      4.87 o 
   9   3   5       78.77       69.03      2.68 o 
  10   3   5      414.06      424.42      7.42 o 
  11   3   5      114.57      129.72      6.44 o 
  12   3   5       94.28       97.95      4.34 o 
  13   3   5      100.16      105.25      4.34 o 
  14   3   5       57.25       67.86      3.96 o 
  15   3   5        1.32        2.98      2.54 o 
  16   3   5       16.89       16.59      3.07 o 
  17   3   5        4.12       -1.27      2.80 o 
  18   3   5        1.92        0.96      3.03 o 
 -20   4   5        2.01        0.31      3.51 o 
 -19   4   5        3.13        2.57      3.19 o 
 -18   4   5        1.89       -0.41      3.03 o 
 -17   4   5       23.13       20.87      3.51 o 
 -16   4   5       28.07       22.89      2.93 o 
 -15   4   5        0.03       -2.71      1.81 o 
 -14   4   5       10.22       12.32      2.23 o 
 -13   4   5      166.42      162.17      3.80 o 
 -12   4   5        0.12       -1.98      1.32 o 
 -11   4   5       44.57       47.62      2.19 o 
 -10   4   5       85.74       85.96      2.19 o 
  -9   4   5       57.31       54.26      1.83 o 
  -8   4   5       33.53       35.97      1.64 o 
  -7   4   5       18.43       15.84      1.30 o 
  -6   4   5       24.04       27.80      1.30 o 
  -5   4   5        5.70        5.12      0.97 o 
  -4   4   5      102.69      108.77      2.14 o 
  -3   4   5      832.36      815.78      6.53 o 
  -2   4   5      104.32      118.96      2.06 o 
  -1   4   5       92.20       91.38      1.89 o 
   0   4   5       25.75       42.71      1.44 o 
   1   4   5      815.82      844.52      6.76 o 
   2   4   5        7.67       14.95      0.96 o 
   3   4   5        1.22        2.59      0.86 o 
   4   4   5      155.30      181.52      3.03 o 
   5   4   5       50.86       44.80      1.89 o 
   6   4   5      618.17      636.56      7.52 o 
   7   4   5        4.11        1.05      2.11 o 
   8   4   5       38.86       37.80      2.50 o 
   9   4   5        0.45       -2.22      1.92 o 
  10   4   5      149.88      153.86      4.74 o 
  11   4   5      113.60      116.00      4.44 o 
  12   4   5        5.66        6.74      2.63 o 
  13   4   5       34.73       35.07      3.28 o 
  14   4   5        3.09       -0.16      2.63 o 
  15   4   5        3.84        0.49      2.63 o 
  16   4   5        7.11        0.87      2.80 o 
  17   4   5       10.81        3.78      3.03 o 
 -19   5   5        5.94        2.88      3.51 o 
 -18   5   5       11.30       14.92      3.98 o 
 -17   5   5        5.75        3.66      3.29 o 
 -16   5   5       18.14       19.79      2.93 o 
 -15   5   5       32.92       32.47      3.19 o 
 -14   5   5       89.59       85.69      4.23 o 
 -13   5   5       69.14       82.36      3.96 o 
 -12   5   5       23.29       20.89      2.13 o 
 -11   5   5        3.58        3.58      1.54 o 
 -10   5   5        0.17       -1.41      1.38 o 
  -9   5   5        2.26        0.59      1.42 o 
  -8   5   5       17.70       19.06      1.76 o 
  -7   5   5       12.11       12.18      1.54 o 
  -6   5   5      302.35      313.75      3.92 o 
  -5   5   5        6.32        6.86      1.44 o 
  -4   5   5        6.83        5.37      1.06 o 
  -3   5   5      428.49      427.75      4.61 o 
  -2   5   5      474.13      492.15      4.81 o 
  -1   5   5       23.41       37.41      1.51 o 
   0   5   5      416.51      408.04      4.26 o 
   1   5   5        0.05        1.03      1.04 o 
   2   5   5      106.69      113.98      2.73 o 
   3   5   5        9.95        7.91      1.44 o 
   4   5   5       14.83       19.33      1.60 o 
   5   5   5       99.85       88.30      2.75 o 
   6   5   5       27.33       26.81      2.24 o 
   7   5   5     1761.16     1695.86     22.67 o 
   8   5   5      108.99      123.19      3.94 o 
   9   5   5      124.36      115.94      3.74 o 
  10   5   5        1.09       -0.16      1.65 o 
  11   5   5        0.14        0.53      2.24 o 
  12   5   5        0.93        0.20      3.50 o 
  13   5   5        6.12        2.88      2.70 o 
  14   5   5        0.03       -3.05      3.52 o 
  15   5   5       12.82       16.86      3.35 o 
  16   5   5        1.80       -3.62      2.89 o 
  17   5   5        0.46       -4.06      2.70 o 
 -18   6   5        0.49        1.42      3.51 o 
 -17   6   5        1.63       -1.48      3.03 o 
 -16   6   5       14.45       15.36      5.50 o 
 -15   6   5       38.20       45.31      3.70 o 
 -14   6   5        0.28       -2.35      2.10 o 
 -13   6   5        0.37        4.20      2.30 o 
 -12   6   5      431.41      413.28      6.82 o 
 -11   6   5        6.34        3.45      2.09 o 
 -10   6   5       19.75       21.05      2.23 o 
  -9   6   5      206.00      183.55      4.31 o 
  -8   6   5        7.25       10.27      1.73 o 
  -7   6   5       13.51       10.91      1.85 o 
  -6   6   5       18.01       17.48      1.85 o 
  -5   6   5      365.80      358.77      7.33 o 
  -4   6   5        2.20        3.29      1.20 o 
  -3   6   5       11.77       12.51      1.73 o 
  -2   6   5      171.58      173.43      3.35 o 
  -1   6   5      117.00      119.36      2.98 o 
   0   6   5       69.24       67.77      2.49 o 
   1   6   5       49.38       48.91      2.12 o 
   2   6   5      284.98      302.02      4.56 o 
   3   6   5      288.07      276.21      4.35 o 
   4   6   5       74.40       63.05      2.56 o 
   5   6   5        7.26        5.74      1.61 o 
   6   6   5        3.88        5.32      1.89 o 
   7   6   5        2.04        4.08      2.03 o 
   8   6   5       76.04       76.72      3.36 o 
   9   6   5        5.10        4.26      3.17 o 
  10   6   5       36.89       31.87      2.72 o 
  11   6   5        1.24       -1.20      3.95 o 
  12   6   5       14.79       16.74      3.03 o 
  13   6   5        2.43       -3.22      3.01 o 
  14   6   5        4.70       -4.33      2.89 o 
  15   6   5        9.37        9.36      4.25 o 
  16   6   5        2.06       -4.65      3.10 o 
 -17   7   5        5.81        2.74      3.19 o 
 -16   7   5        7.15        3.39      2.80 o 
 -15   7   5        1.37        2.70      2.54 o 
 -14   7   5        4.01        2.71      2.63 o 
 -13   7   5        3.34        4.49      2.41 o 
 -12   7   5        4.48        3.60      2.34 o 
 -11   7   5        9.66        6.94      2.14 o 
 -10   7   5       63.35       57.51      3.23 o 
  -9   7   5        5.86        6.73      2.14 o 
  -8   7   5      155.95      147.01      4.03 o 
  -7   7   5      210.70      202.48      4.53 o 
  -6   7   5       18.14       11.60      2.02 o 
  -5   7   5        4.64        6.93      1.84 o 
  -4   7   5       53.05       47.69      2.35 o 
  -3   7   5        0.06       -2.06      1.90 o 
  -2   7   5       96.12       85.95      3.55 o 
  -1   7   5      433.53      397.40      5.43 o 
   0   7   5      287.99      288.24      4.59 o 
   1   7   5      271.80      263.35      4.63 o 
   2   7   5      352.69      350.07      5.32 o 
   3   7   5       78.68       75.32      2.89 o 
   4   7   5        5.12        4.09      1.79 o 
   5   7   5       36.05       22.12      2.19 o 
   6   7   5      103.28       94.20      3.78 o 
   7   7   5      134.94      128.11      4.21 o 
   8   7   5       95.63       93.87      3.86 o 
   9   7   5       31.74       31.55      2.83 o 
  10   7   5       11.56        9.27      3.07 o 
  11   7   5        0.01       -0.63      3.13 o 
  12   7   5        1.30        1.64      3.10 o 
  13   7   5        6.50        6.17      3.10 o 
  14   7   5        4.13        1.58      3.41 o 
  15   7   5        2.66       -2.80      3.28 o 
 -15   8   5        1.62       -3.10      2.80 o 
 -14   8   5        3.19        0.44      2.69 o 
 -13   8   5        5.95        7.87      3.64 o 
 -12   8   5        7.06        5.10      2.69 o 
 -11   8   5        6.04        5.86      2.29 o 
 -10   8   5        1.20       -0.55      1.91 o 
  -9   8   5      105.22      100.89      3.77 o 
  -8   8   5       93.98       99.65      3.79 o 
  -7   8   5       90.53       93.61      3.69 o 
  -6   8   5      140.30      135.54      4.61 o 
  -5   8   5      217.82      219.14      6.12 o 
  -4   8   5       62.04       65.31      4.19 o 
  -3   8   5        6.59        8.17      2.70 o 
  -2   8   5      107.21      105.73      4.58 o 
  -1   8   5      245.35      248.70      6.37 o 
   0   8   5       29.05       27.77      2.58 o 
   1   8   5      229.25      221.55      5.23 o 
   2   8   5      103.78      100.64      3.44 o 
   3   8   5       90.20       71.18      3.06 o 
   4   8   5       28.74       18.28      2.23 o 
   5   8   5        0.14       -3.19      2.12 o 
   6   8   5        2.97        3.62      2.24 o 
   7   8   5       25.90       22.64      2.62 o 
   8   8   5       10.37        3.27      2.29 o 
   9   8   5       10.01       12.11      2.52 o 
  10   8   5       13.00       13.66      2.59 o 
  11   8   5        0.10       -3.77      3.10 o 
  12   8   5       11.93        9.17      3.56 o 
  13   8   5        8.65        5.53      5.85 o 
 -14   9   5        2.96        2.82      3.26 o 
 -13   9   5        0.39       -0.13      2.85 o 
 -12   9   5        3.86        4.92      2.80 o 
 -11   9   5        0.23       -0.61      3.59 o 
 -10   9   5        0.02        0.97      2.29 o 
  -9   9   5       27.73       32.54      2.97 o 
  -8   9   5       25.13       32.93      4.78 o 
  -7   9   5        2.87        6.22      2.80 o 
  -6   9   5       78.72       77.74      4.58 o 
  -5   9   5        4.56        2.79      5.62 o 
  -4   9   5        0.59       -0.56      3.27 o 
  -3   9   5      153.16      148.22      9.30 o 
  -2   9   5       19.98       21.25      3.28 o 
  -1   9   5       10.31       12.85      3.22 o 
   0   9   5       30.19       28.29      3.50 o 
   1   9   5       16.06       19.75      3.35 o 
   2   9   5       31.37       26.16      3.16 o 
   3   9   5       10.59        5.64      3.06 o 
   4   9   5       56.87       54.97      3.44 o 
   5   9   5        0.96        1.39      2.29 o 
   6   9   5        3.51        0.01      2.50 o 
   7   9   5        7.28        2.40      3.75 o 
   8   9   5        5.24        7.50      2.87 o 
   9   9   5       32.10       35.87      3.34 o 
  10   9   5        0.02       -4.89      3.75 o 
  11   9   5        2.52       -2.32      5.57 o 
 -11  10   5        1.20        0.27      3.98 o 
 -10  10   5        0.01        5.10      3.07 o 
  -9  10   5        0.68        2.88      3.66 o 
  -8  10   5       10.25       11.75      3.13 o 
  -7  10   5        0.20        4.64      3.46 o 
  -6  10   5        0.19       -4.39      2.93 o 
  -5  10   5        0.09       -0.67      3.45 o 
  -4  10   5       21.50       21.26      3.42 o 
  -3  10   5        1.46        5.61      2.80 o 
  -2  10   5        1.56        1.06      3.83 o 
  -1  10   5        0.39        3.64      3.38 o 
   0  10   5        0.06        1.94      2.89 o 
   1  10   5        0.10        9.45      3.22 o 
   2  10   5        0.74        3.99      3.16 o 
   3  10   5       12.18       13.18      3.10 o 
   4  10   5        1.83        3.75      4.31 o 
   5  10   5        1.06        0.63      4.31 o 
   6  10   5        2.07       -3.99     14.97 o 
   7  10   5        9.42        3.08      4.02 o 
   8  10   5        1.63        0.04      3.38 o 
   9  10   5        1.44       -4.71      6.60 o 
  -8  11   5        0.01        4.94      4.33 o 
  -7  11   5        0.17        3.17      3.33 o 
  -6  11   5        4.22       10.68      3.44 o 
  -5  11   5        4.21        5.58      3.42 o 
  -4  11   5        0.32        3.05      2.97 o 
  -3  11   5        2.07       -0.32      3.13 o 
  -2  11   5        3.76        5.60      3.52 o 
  -1  11   5        1.38        6.06      3.42 o 
   0  11   5        0.00       -1.79      3.10 o 
   1  11   5        0.88        0.41      3.29 o 
   2  11   5        1.17        4.68      3.35 o 
   3  11   5        2.02        0.04      4.31 o 
   4  11   5        0.01        1.62      4.79 o 
   5  11   5        2.70        3.36      4.31 o 
   6  11   5        0.28        1.27      4.53 o 
 -21   0   6        1.92       14.64      5.32 o 
 -20   0   6       14.40       19.81      3.51 o 
 -19   0   6        9.87       18.60      4.33 o 
 -18   0   6        0.10       -0.27      2.21 o 
 -17   0   6       11.32       11.73      2.82 o 
 -16   0   6       92.18       86.56      4.71 o 
 -15   0   6      624.54      675.44      9.89 o 
 -14   0   6     2294.21     2313.78     20.34 o 
 -13   0   6      277.97      265.66      4.57 o 
 -12   0   6      229.68      225.61      3.99 o 
 -11   0   6       58.47       68.14      2.33 o 
 -10   0   6      277.26      275.87      4.15 o 
  -9   0   6       81.83       80.36      3.03 o 
  -8   0   6      348.89      344.16      5.24 o 
  -7   0   6      584.91      586.30      7.17 o 
  -6   0   6     1009.64     1160.17     11.78 o 
  -5   0   6     8079.06     8051.60     69.44 o 
  -4   0   6      264.97      241.27      3.12 o 
  -3   0   6    11313.86    10940.78     80.17 o 
  -2   0   6     3399.10     3143.75     27.89 o 
  -1   0   6      346.36      327.54      3.74 o 
   0   0   6      109.09      108.19      1.95 o 
   1   0   6      439.67      444.37      5.60 o 
   2   0   6     9054.68     9270.76     79.24 o 
   3   0   6       19.10       21.48      1.37 o 
   4   0   6     1810.60     1830.04     20.37 o 
   5   0   6        3.20        5.86      1.02 o 
   6   0   6     1221.03     1339.27     17.64 o 
   7   0   6      101.98       78.62      3.76 o 
   8   0   6        9.52        4.33      2.35 o 
   9   0   6      756.32      759.49     14.97 o 
  10   0   6       53.39       50.68      3.51 o 
  11   0   6        2.90       -2.00      2.08 o 
  12   0   6       12.69        3.99      2.35 o 
  13   0   6      101.29       89.44      5.11 o 
  14   0   6        0.07        0.33      2.82 o 
  15   0   6       35.15       39.46      5.32 o 
  16   0   6       32.66       27.30      4.99 o 
  17   0   6       15.25       13.98      4.66 o 
  18   0   6        2.25       10.65      4.66 o 
 -21   1   6        0.00       -2.42      2.54 o 
 -20   1   6        2.52        1.72      2.34 o 
 -19   1   6       15.27       25.55      2.93 o 
 -18   1   6        4.28        5.51      1.81 o 
 -17   1   6        1.32       -0.93      1.73 o 
 -16   1   6      165.65      164.91      4.90 o 
 -15   1   6        9.08        4.34      1.65 o 
 -14   1   6        0.03       -1.68      1.64 o 
 -13   1   6       36.29       42.03      2.02 o 
 -12   1   6      802.90      759.03      6.92 o 
 -11   1   6      157.41      168.34      2.61 o 
 -10   1   6       55.07       67.79      1.68 o 
  -9   1   6      188.72      188.80      2.54 o 
  -8   1   6       50.62       55.52      1.49 o 
  -7   1   6     1073.40     1221.29      8.26 o 
  -6   1   6     5103.27     5352.76     30.65 o 
  -5   1   6     2113.46     2320.46     15.21 o 
  -4   1   6       55.41       58.64      1.54 o 
  -3   1   6     1676.12     1642.44     13.64 o 
  -2   1   6      662.25      606.91      5.99 o 
  -1   1   6      182.00      182.90      2.43 o 
   0   1   6     1739.66     1817.14     11.94 o 
   1   1   6      445.52      484.68      4.00 o 
   2   1   6       43.40       45.46      1.27 o 
   3   1   6      691.53      733.72      5.10 o 
   4   1   6      156.95      164.75      2.12 o 
   5   1   6      743.33      793.46      6.95 o 
   6   1   6      206.35      210.55      3.02 o 
   7   1   6      154.33      148.53      2.94 o 
   8   1   6      556.30      551.00      6.90 o 
   9   1   6      262.90      287.16      4.90 o 
  10   1   6      136.78      139.69      3.55 o 
  11   1   6       11.95       18.54      2.07 o 
  12   1   6      106.56      105.55      3.57 o 
  13   1   6      136.19      127.01      3.99 o 
  14   1   6       16.05       15.78      2.63 o 
  15   1   6       17.11       16.11      3.10 o 
  16   1   6        1.22        1.33      2.41 o 
  17   1   6        0.67       -1.70      2.41 o 
  18   1   6       14.21        4.42      4.02 o 
 -20   2   6       32.20       37.32      4.45 o 
 -19   2   6        6.47        9.32      3.29 o 
 -18   2   6        1.71        0.42      2.15 o 
 -17   2   6      187.79      191.87      8.42 o 
 -16   2   6       61.80       64.61      2.79 o 
 -15   2   6        0.26       -1.70      1.54 o 
 -14   2   6      535.18      559.89      6.97 o 
 -13   2   6       19.66       25.76      1.83 o 
 -12   2   6       68.34       81.15      2.34 o 
 -11   2   6       59.00       57.35      1.92 o 
 -10   2   6        0.01       -0.46      0.85 o 
  -9   2   6      699.41      706.46      6.20 o 
  -8   2   6      100.74      102.01      2.00 o 
  -7   2   6     2164.54     2155.00     14.62 o 
  -6   2   6      155.60      183.08      2.43 o 
  -5   2   6      366.72      352.93      3.57 o 
  -4   2   6      942.57      954.69      7.85 o 
  -3   2   6       59.33       61.58      1.65 o 
  -2   2   6     1387.71     1383.55     10.52 o 
  -1   2   6      364.88      335.72      4.03 o 
   0   2   6     1131.44     1178.12      8.26 o 
   1   2   6      131.11      109.34      1.73 o 
   2   2   6     3214.36     3269.87     25.51 o 
   3   2   6       57.74       63.84      1.49 o 
   4   2   6      237.57      217.68      3.88 o 
   5   2   6      229.10      217.63      3.24 o 
   6   2   6       25.99       25.93      1.50 o 
   7   2   6      570.88      561.55      5.88 o 
   8   2   6       24.57       24.02      1.81 o 
   9   2   6      184.12      173.14      3.77 o 
  10   2   6       30.02       43.64      2.40 o 
  11   2   6        8.78       10.43      2.41 o 
  12   2   6       44.07       45.89      3.30 o 
  13   2   6       81.83       68.42      3.70 o 
  14   2   6       10.89        9.67      2.90 o 
  15   2   6        1.07        1.14      3.65 o 
  16   2   6        4.05        4.97      3.68 o 
  17   2   6        3.99        1.55      2.69 o 
  18   2   6        1.09        0.33      3.19 o 
 -20   3   6       19.75       22.24      7.65 o 
 -19   3   6        7.39        7.04      3.19 o 
 -18   3   6        0.49       -1.51      2.56 o 
 -17   3   6        7.68        3.75      2.66 o 
 -16   3   6        0.69       -0.24      1.86 o 
 -15   3   6       12.74       12.87      2.23 o 
 -14   3   6       22.29       22.81      2.38 o 
 -13   3   6       78.90       72.44      2.41 o 
 -12   3   6       75.63       75.22      2.18 o 
 -11   3   6      163.16      162.79      2.83 o 
 -10   3   6       87.31      104.08      2.33 o 
  -9   3   6       38.09       34.04      1.48 o 
  -8   3   6        0.44       -1.07      1.09 o 
  -7   3   6      248.80      300.30      3.45 o 
  -6   3   6       60.92       62.69      1.66 o 
  -5   3   6        0.44       -0.33      0.79 o 
  -4   3   6       18.58       20.22      1.08 o 
  -3   3   6      928.45      922.12      7.09 o 
  -2   3   6     1833.90     1784.13     12.16 o 
  -1   3   6      126.55      122.80      1.83 o 
   0   3   6      207.00      236.79      2.71 o 
   1   3   6     1029.14     1084.21      8.06 o 
   2   3   6     2775.25     2904.08     18.77 o 
   3   3   6      801.34      834.33      6.54 o 
   4   3   6        7.32       18.14      1.16 o 
   5   3   6      253.95      226.52      2.84 o 
   6   3   6      181.71      189.76      3.15 o 
   7   3   6     1275.25     1214.04     16.49 o 
   8   3   6       21.11       17.41      1.86 o 
   9   3   6      299.02      273.23      5.88 o 
  10   3   6      419.80      403.03      7.53 o 
  11   3   6       72.63       67.47      3.70 o 
  12   3   6       11.69       11.62      2.43 o 
  13   3   6       62.65       62.72      4.51 o 
  14   3   6        1.26       -1.00      2.41 o 
  15   3   6        2.12        0.00      2.82 o 
  16   3   6       28.52       30.69      6.29 o 
  17   3   6        0.04       -0.67      2.98 o 
 -20   4   6        1.68       -0.62      4.33 o 
 -19   4   6        0.19       -2.99      2.82 o 
 -18   4   6        0.09       -1.39      2.71 o 
 -17   4   6        5.41        6.30      4.66 o 
 -16   4   6        0.20       -2.00      2.31 o 
 -15   4   6       85.32       80.55      5.18 o 
 -14   4   6       10.82       10.89      2.54 o 
 -13   4   6      141.58      150.06      4.15 o 
 -12   4   6       35.87       38.41      2.25 o 
 -11   4   6       88.66       89.75      2.76 o 
 -10   4   6        9.81       12.50      1.33 o 
  -9   4   6       76.10       88.38      2.19 o 
  -8   4   6       15.55       20.76      1.33 o 
  -7   4   6       47.66       42.07      1.71 o 
  -6   4   6      847.81      927.97      7.58 o 
  -5   4   6        0.78        1.71      0.96 o 
  -4   4   6      361.19      328.07      3.68 o 
  -3   4   6        3.61        9.79      1.08 o 
  -2   4   6       56.75       48.07      1.61 o 
  -1   4   6      562.37      567.46      5.07 o 
   0   4   6       60.73       78.33      1.86 o 
   1   4   6       99.73       86.96      1.86 o 
   2   4   6      326.73      308.27      3.44 o 
   3   4   6      208.48      224.11      2.85 o 
   4   4   6      641.99      685.42      6.98 o 
   5   4   6      141.16      136.98      3.01 o 
   6   4   6       15.35        9.77      1.61 o 
   7   4   6      222.92      210.68      4.27 o 
   8   4   6     1067.29     1001.63     14.99 o 
   9   4   6      119.97      126.97      4.52 o 
  10   4   6       39.18       45.53      3.42 o 
  11   4   6       14.49       16.41      5.12 o 
  12   4   6        2.80        0.69      2.41 o 
  13   4   6       17.77       20.45      3.28 o 
  14   4   6       43.92       46.54      3.67 o 
  15   4   6        4.01       -0.44      2.69 o 
  16   4   6       17.93       23.42      3.89 o 
  17   4   6        2.64        0.45      3.03 o 
 -19   5   6       16.38       22.44      4.45 o 
 -18   5   6        0.06       -4.51      3.03 o 
 -17   5   6       22.08       25.56      3.19 o 
 -16   5   6        4.00        2.24      2.54 o 
 -15   5   6       11.38       15.82      2.80 o 
 -14   5   6       20.03       28.40      3.03 o 
 -13   5   6       18.98       18.99      2.48 o 
 -12   5   6       69.33       60.82      3.15 o 
 -11   5   6       15.02        8.84      2.02 o 
 -10   5   6       65.82       75.16      3.15 o 
  -9   5   6        8.84        7.09      1.83 o 
  -8   5   6       18.76       18.06      1.91 o 
  -7   5   6      158.74      167.02      2.90 o 
  -6   5   6      263.71      266.62      3.60 o 
  -5   5   6      649.11      681.78      7.94 o 
  -4   5   6        0.26       -1.44      1.02 o 
  -3   5   6      288.02      304.00      3.65 o 
  -2   5   6        0.82       -1.34      0.89 o 
  -1   5   6       58.84       62.24      1.80 o 
   0   5   6       14.47       14.13      1.17 o 
   1   5   6     1011.82     1002.28      8.07 o 
   2   5   6       91.36       91.26      2.45 o 
   3   5   6       59.00       54.90      2.12 o 
   4   5   6       18.32       21.03      1.63 o 
   5   5   6       85.55       95.94      3.14 o 
   6   5   6       28.53       28.88      2.88 o 
   7   5   6      638.42      600.46      7.92 o 
   8   5   6      200.84      177.31      4.40 o 
   9   5   6      125.67      129.89      4.01 o 
  10   5   6       45.93       54.36      4.29 o 
  11   5   6       87.49       88.74      4.52 o 
  12   5   6        7.29        4.96      2.70 o 
  13   5   6       25.43       19.88      3.43 o 
  14   5   6        0.88        1.76      3.03 o 
  15   5   6       20.04       23.16      3.57 o 
  16   5   6       11.30        9.90      3.43 o 
 -18   6   6        6.73       11.98      3.76 o 
 -17   6   6       13.49       13.86      3.95 o 
 -16   6   6       23.57       24.60      3.76 o 
 -15   6   6        4.59        4.05      2.99 o 
 -14   6   6        6.09        4.31      2.54 o 
 -13   6   6      191.86      176.21      5.50 o 
 -12   6   6        5.32        4.23      2.23 o 
 -11   6   6       32.46       29.24      2.48 o 
 -10   6   6       21.98       26.24      2.48 o 
  -9   6   6      121.81      115.94      3.71 o 
  -8   6   6       16.47       17.11      2.11 o 
  -7   6   6        5.46        3.38      1.67 o 
  -6   6   6        2.68        2.21      1.76 o 
  -5   6   6      154.19      146.12      3.64 o 
  -4   6   6      832.05      826.97      8.08 o 
  -3   6   6       31.87       37.66      1.69 o 
  -2   6   6      162.69      155.42      3.37 o 
  -1   6   6       62.83       64.02      2.45 o 
   0   6   6       67.98       79.59      2.60 o 
   1   6   6        6.42        5.25      1.52 o 
   2   6   6      130.10      126.72      3.07 o 
   3   6   6        4.00        5.93      1.72 o 
   4   6   6       21.26       17.72      1.79 o 
   5   6   6      222.11      216.41      4.64 o 
   6   6   6       21.30       29.67      2.62 o 
   7   6   6      105.95      101.90      4.73 o 
   8   6   6       82.02       77.46      3.48 o 
   9   6   6       19.85       24.01      2.62 o 
  10   6   6      100.63      101.98      4.88 o 
  11   6   6        2.63       -0.13      2.70 o 
  12   6   6       21.09       20.68      3.22 o 
  13   6   6        0.76       -4.06      2.70 o 
  14   6   6        5.60        5.70      3.70 o 
  15   6   6       14.04       13.98      3.67 o 
 -17   7   6        0.29       -3.57      2.63 o 
 -16   7   6        0.91        1.55      2.69 o 
 -15   7   6        0.38       -2.38      2.89 o 
 -14   7   6       36.39       44.95      5.88 o 
 -13   7   6        0.07        0.00      2.31 o 
 -12   7   6        1.20       -1.00      2.14 o 
 -11   7   6        3.63        6.57      2.02 o 
 -10   7   6       19.11       19.63      2.57 o 
  -9   7   6       15.82       14.65      3.46 o 
  -8   7   6        3.13        1.91      1.95 o 
  -7   7   6       21.61       16.77      2.29 o 
  -6   7   6        1.51        1.40      2.81 o 
  -5   7   6      225.03      228.37      4.72 o 
  -4   7   6      186.16      180.07      4.17 o 
  -3   7   6        0.01       -2.18      2.41 o 
  -2   7   6      120.90      120.92      3.78 o 
  -1   7   6       60.35       60.60      3.02 o 
   0   7   6        0.23       -2.42      1.61 o 
   1   7   6        0.02       -2.27      1.52 o 
   2   7   6       24.58       17.61      2.50 o 
   3   7   6        0.15        1.54      1.74 o 
   4   7   6       67.25       50.24      2.69 o 
   5   7   6      150.72      119.28      3.98 o 
   6   7   6        0.64        1.25      2.21 o 
   7   7   6        1.88        1.40      2.05 o 
   8   7   6       22.23       28.15      2.75 o 
   9   7   6        0.99       -2.32      2.07 o 
  10   7   6        0.01       -1.23      2.88 o 
  11   7   6       22.45       25.36      3.69 o 
  12   7   6        0.05        0.66      3.03 o 
  13   7   6       15.10       10.72      4.88 o 
  14   7   6        0.48       -2.14      3.16 o 
 -15   8   6        1.38        0.09      2.93 o 
 -14   8   6        8.05       10.43      3.07 o 
 -13   8   6       27.22       29.14      3.42 o 
 -12   8   6        3.27        7.08      2.72 o 
 -11   8   6       28.12       27.43      3.07 o 
 -10   8   6       23.67       29.85      2.90 o 
  -9   8   6       27.96       28.92      2.78 o 
  -8   8   6       26.45       30.39      2.70 o 
  -7   8   6      225.36      232.87      6.44 o 
  -6   8   6      173.73      172.91      5.74 o 
  -5   8   6      287.81      286.57      6.89 o 
  -4   8   6      162.80      169.21      6.00 o 
  -3   8   6       23.43       23.54      3.24 o 
  -2   8   6       26.09       26.23      3.10 o 
  -1   8   6       15.79       21.33      3.10 o 
   0   8   6       48.14       50.37      3.80 o 
   1   8   6       37.30       44.41      2.95 o 
   2   8   6        0.07        1.58      2.34 o 
   3   8   6       33.34       35.48      3.11 o 
   4   8   6       18.85       18.51      2.72 o 
   5   8   6       43.05       28.42      2.83 o 
   6   8   6       25.82       24.37      2.83 o 
   7   8   6        2.43        4.35      2.40 o 
   8   8   6       41.41       40.83      3.30 o 
   9   8   6        9.64       11.46      3.55 o 
  10   8   6        6.89        7.62      2.80 o 
  11   8   6        3.42        4.45      3.34 o 
  12   8   6        5.54        7.07      3.69 o 
  13   8   6        1.25       -3.46      3.34 o 
 -13   9   6        0.25        1.02      3.03 o 
 -12   9   6        0.23        1.47      2.63 o 
 -11   9   6        7.23        4.62      2.63 o 
 -10   9   6        1.22        0.72      2.23 o 
  -9   9   6        0.58        3.06      2.93 o 
  -8   9   6       18.77       17.46      3.49 o 
  -7   9   6       19.70       25.01      3.57 o 
  -6   9   6        4.22        0.69      4.40 o 
  -5   9   6       25.94       25.58      3.42 o 
  -4   9   6        6.67        8.80      6.00 o 
  -3   9   6       34.26       44.12      3.96 o 
  -2   9   6       42.98       36.08      3.70 o 
  -1   9   6       44.90       40.64      3.56 o 
   0   9   6        0.22       -0.96      2.82 o 
   1   9   6        4.45        4.50      3.03 o 
   2   9   6       86.18       89.04      4.75 o 
   3   9   6       49.99       36.83      3.56 o 
   4   9   6        6.57       10.98      3.28 o 
   5   9   6        5.29        1.50      3.16 o 
   6   9   6        7.56       -0.18      2.88 o 
   7   9   6        5.14       -1.75      5.75 o 
   8   9   6        8.44        4.26      5.55 o 
   9   9   6       14.69       15.33      3.06 o 
  10   9   6        0.36       -1.29      2.71 o 
  11   9   6        1.01       -5.90      4.26 o 
 -11  10   6        0.15       -1.00      3.76 o 
 -10  10   6        2.52        3.01      3.13 o 
  -9  10   6       13.62       17.91      3.70 o 
  -8  10   6        7.55       11.09      3.46 o 
  -7  10   6        2.11        2.06      3.12 o 
  -6  10   6        0.88       -2.31      2.80 o 
  -5  10   6       19.69       24.51      3.62 o 
  -4  10   6        0.79        3.09      2.93 o 
  -3  10   6        2.98        0.85      2.82 o 
  -2  10   6        2.21        2.45      2.93 o 
  -1  10   6        4.88        9.66      3.31 o 
   0  10   6       11.84       22.60      5.01 o 
   1  10   6       35.32       41.80      4.13 o 
   2  10   6       12.30       15.05      3.42 o 
   3  10   6        0.95        1.70      3.93 o 
   4  10   6        8.33        6.52      4.43 o 
   5  10   6        3.70        1.73      4.43 o 
   6  10   6        5.98        6.48      4.45 o 
   7  10   6        8.49       14.16      4.62 o 
   8  10   6        2.59        2.27      5.11 o 
  -7  11   6        0.97        5.99      3.46 o 
  -6  11   6        0.01       -0.41      4.80 o 
  -5  11   6        2.59        0.00      3.03 o 
  -4  11   6        2.49        3.23      3.19 o 
  -3  11   6        0.13        2.80      3.33 o 
  -2  11   6        4.09        8.19      3.53 o 
  -1  11   6        5.40        9.30      3.50 o 
   0  11   6        1.99        4.26      3.55 o 
   1  11   6        4.60        7.40      4.69 o 
   2  11   6       16.91       30.50      3.96 o 
   3  11   6       10.61       10.71      4.64 o 
   4  11   6        8.39       14.82      4.92 o 
   5  11   6        0.13       -0.38      4.79 o 
 -21   1   7        0.18       -0.72      3.03 o 
 -20   1   7        3.92        0.67      3.66 o 
 -19   1   7        3.72        0.48      1.73 o 
 -18   1   7        5.77        7.23      1.81 o 
 -17   1   7       56.83       61.53      2.99 o 
 -16   1   7        3.44        4.80      1.48 o 
 -15   1   7       13.34       13.52      1.98 o 
 -14   1   7        0.66        1.25      1.48 o 
 -13   1   7      467.87      466.23      5.38 o 
 -12   1   7      423.73      429.92      4.84 o 
 -11   1   7      111.05      110.88      2.25 o 
 -10   1   7      238.48      246.63      3.07 o 
  -9   1   7       23.77       19.03      1.29 o 
  -8   1   7      206.50      198.35      3.57 o 
  -7   1   7     1177.52     1199.52      8.22 o 
  -6   1   7       55.28       52.91      1.40 o 
  -5   1   7      126.26      123.06      1.90 o 
  -4   1   7     5371.69     5524.26     38.68 o 
  -3   1   7     5509.64     5436.37     40.95 o 
  -2   1   7      163.00      153.21      2.38 o 
  -1   1   7     1607.60     1543.33     10.49 o 
   0   1   7       21.66       25.05      1.30 o 
   1   1   7     1761.61     1794.71     12.11 o 
   2   1   7      361.29      385.93      3.26 o 
   3   1   7       15.82       15.14      1.08 o 
   4   1   7       38.31       44.26      1.40 o 
   5   1   7      428.73      442.80      4.68 o 
   6   1   7      249.01      258.99      3.46 o 
   7   1   7      369.65      370.46      5.48 o 
   8   1   7      339.09      309.37      5.07 o 
   9   1   7       39.80       43.84      2.40 o 
  10   1   7       16.58       11.32      1.90 o 
  11   1   7       32.08       37.74      2.57 o 
  12   1   7       70.75       64.60      3.07 o 
  13   1   7       18.41       20.35      2.40 o 
  14   1   7       23.04       32.96      3.53 o 
  15   1   7        9.42        6.05      2.80 o 
  16   1   7        0.80       -2.80      2.54 o 
  17   1   7        3.04        0.95      3.99 o 
  18   1   7        2.99       13.16      4.16 o 
 -20   2   7        7.36        9.18      9.65 o 
 -19   2   7       37.04       48.24      4.45 o 
 -18   2   7       13.98       12.63      3.33 o 
 -17   2   7       53.25       49.47      4.24 o 
 -16   2   7      113.76      112.35      3.38 o 
 -15   2   7       35.10       47.62      2.25 o 
 -14   2   7      121.56      114.90      2.93 o 
 -13   2   7      390.85      384.59      4.83 o 
 -12   2   7      395.63      380.21      4.60 o 
 -11   2   7      165.22      175.32      2.96 o 
 -10   2   7      435.81      439.61      5.11 o 
  -9   2   7        9.00        9.24      1.23 o 
  -8   2   7     1099.41     1079.44      8.41 o 
  -7   2   7       39.49       37.70      1.54 o 
  -6   2   7      172.67      158.66      3.82 o 
  -5   2   7      492.39      535.44      5.36 o 
  -4   2   7      989.98      991.66      8.39 o 
  -3   2   7      166.91      159.04      2.55 o 
  -2   2   7      193.97      176.69      2.71 o 
  -1   2   7       40.92       35.00      1.54 o 
   0   2   7      209.47      233.02      2.65 o 
   1   2   7      795.59      887.68      6.80 o 
   2   2   7      939.56      932.00      7.06 o 
   3   2   7      234.75      205.62      2.88 o 
   4   2   7      671.95      727.89      5.88 o 
   5   2   7      541.13      565.90      5.94 o 
   6   2   7       61.82       65.46      2.20 o 
   7   2   7      499.30      461.33      5.98 o 
   8   2   7      199.71      182.87      4.05 o 
   9   2   7        1.90        4.77      1.73 o 
  10   2   7       49.94       49.42      3.02 o 
  11   2   7       49.72       51.77      3.31 o 
  12   2   7      201.65      197.13      6.55 o 
  13   2   7        3.00        4.74      5.31 o 
  14   2   7       16.78       25.62      2.93 o 
  15   2   7       11.54       10.44      2.89 o 
  16   2   7        0.02       -4.35      2.90 o 
  17   2   7        3.58        2.21      2.93 o 
 -20   3   7       11.37       12.77      5.99 o 
 -19   3   7       46.68       58.11      4.92 o 
 -18   3   7        5.93        5.32      2.82 o 
 -17   3   7        0.09        0.50      3.02 o 
 -16   3   7        0.63        0.16      2.63 o 
 -15   3   7        5.31        3.08      2.29 o 
 -14   3   7      690.38      657.95      7.59 o 
 -13   3   7       67.66       66.97      2.61 o 
 -12   3   7        6.03        5.26      1.36 o 
 -11   3   7      132.86      122.93      2.65 o 
 -10   3   7       36.12       46.89      1.80 o 
  -9   3   7       37.00       34.92      1.55 o 
  -8   3   7      563.49      558.11      5.36 o 
  -7   3   7       19.66       18.21      1.54 o 
  -6   3   7      327.02      320.38      3.57 o 
  -5   3   7      518.29      504.31      4.67 o 
  -4   3   7       16.03       22.87      1.38 o 
  -3   3   7      538.62      547.45      5.52 o 
  -2   3   7      865.96      872.17      7.60 o 
  -1   3   7      160.15      172.79      2.31 o 
   0   3   7     1640.05     1782.13     12.28 o 
   1   3   7      212.14      208.65      2.68 o 
   2   3   7      190.34      155.04      2.43 o 
   3   3   7      644.31      639.81      5.50 o 
   4   3   7      635.34      614.95      5.86 o 
   5   3   7      628.28      629.87      6.26 o 
   6   3   7      709.38      717.06      7.13 o 
   7   3   7       65.86       59.71      2.54 o 
   8   3   7      338.14      311.10      6.99 o 
   9   3   7      580.33      610.26     13.96 o 
  10   3   7       17.88       27.66      3.68 o 
  11   3   7      198.66      201.93      8.38 o 
  12   3   7       45.65       55.71      3.80 o 
  13   3   7       10.77        8.72      2.81 o 
  14   3   7        0.46       -1.33      2.31 o 
  15   3   7        0.75       -0.33      2.41 o 
  16   3   7       17.63       27.10      3.67 o 
  17   3   7        5.55        0.95      3.38 o 
 -19   4   7       16.70       22.34      3.98 o 
 -18   4   7        0.02        0.10      3.03 o 
 -17   4   7        5.14        5.11      2.54 o 
 -16   4   7        2.50        0.62      2.15 o 
 -15   4   7        6.31        0.96      2.15 o 
 -14   4   7        1.37       -0.57      1.90 o 
 -13   4   7       75.48       72.91      3.33 o 
 -12   4   7       47.98       46.28      2.73 o 
 -11   4   7       21.85       20.96      1.80 o 
 -10   4   7       57.47       58.40      2.31 o 
  -9   4   7      187.03      164.40      3.46 o 
  -8   4   7      208.52      214.49      3.61 o 
  -7   4   7      440.17      445.44      5.27 o 
  -6   4   7       24.14       26.33      1.43 o 
  -5   4   7        3.99        2.99      1.07 o 
  -4   4   7      291.96      276.05      3.35 o 
  -3   4   7      637.39      633.98      5.61 o 
  -2   4   7      130.34      131.33      2.28 o 
  -1   4   7      714.25      729.49      6.13 o 
   0   4   7       42.83       37.28      2.08 o 
   1   4   7      644.72      708.68      6.08 o 
   2   4   7       16.13       13.79      1.15 o 
   3   4   7       97.49      105.76      2.11 o 
   4   4   7       28.52       37.00      1.66 o 
   5   4   7     1120.60     1085.50     11.07 o 
   6   4   7       13.41       10.45      1.86 o 
   7   4   7        0.10        2.40      1.86 o 
   8   4   7       61.66       63.42      3.04 o 
   9   4   7      219.50      227.63      5.84 o 
  10   4   7      121.63      111.87      4.58 o 
  11   4   7       38.86       39.24      5.33 o 
  12   4   7      137.41      151.98      6.96 o 
  13   4   7        1.11       -1.23      3.27 o 
  14   4   7        2.33       -1.02      2.54 o 
  15   4   7        0.22        0.52      2.95 o 
  16   4   7        0.05       -4.20      2.80 o 
 -19   5   7       35.79       45.55      5.11 o 
 -18   5   7        1.01       -1.33      4.66 o 
 -17   5   7        8.31        0.37      2.41 o 
 -16   5   7        1.73       -1.33      2.31 o 
 -15   5   7       96.66       94.24      4.47 o 
 -14   5   7       13.63       11.23      2.29 o 
 -13   5   7       82.17       77.78      3.48 o 
 -12   5   7       13.53       10.60      2.33 o 
 -11   5   7        1.29       -1.11      1.90 o 
 -10   5   7        4.71        4.43      1.86 o 
  -9   5   7      116.38      109.86      3.38 o 
  -8   5   7       47.01       52.46      2.16 o 
  -7   5   7      107.95      112.04      2.81 o 
  -6   5   7       38.15       37.91      2.07 o 
  -5   5   7        0.17        0.18      1.18 o 
  -4   5   7       14.49       20.22      1.52 o 
  -3   5   7       31.19       28.91      1.80 o 
  -2   5   7       29.91       29.52      1.63 o 
  -1   5   7       53.67       56.36      1.73 o 
   0   5   7      913.70      905.01      7.56 o 
   1   5   7        3.66        4.15      1.20 o 
   2   5   7        7.62        7.88      1.46 o 
   3   5   7        3.05        3.18      1.19 o 
   4   5   7      104.51      111.37      2.78 o 
   5   5   7        2.19        4.37      1.71 o 
   6   5   7       92.57       73.64      3.15 o 
   7   5   7      395.99      403.36      6.36 o 
   8   5   7       71.86       74.95      3.38 o 
   9   5   7       37.00       44.22      3.42 o 
  10   5   7        1.34        0.11      2.24 o 
  11   5   7        0.13       -0.36      2.49 o 
  12   5   7       12.19       10.07      4.26 o 
  13   5   7        0.31        0.60      2.74 o 
  14   5   7       16.94       18.70      6.42 o 
  15   5   7       24.70       34.31      3.96 o 
  16   5   7        1.47       -4.32      2.88 o 
 -18   6   7        4.97        1.27      2.99 o 
 -17   6   7        0.92        1.77      2.80 o 
 -16   6   7       43.54       49.97      5.35 o 
 -15   6   7       12.49       19.54      3.19 o 
 -14   6   7       90.11       88.39      4.47 o 
 -13   6   7       97.35      112.70      4.07 o 
 -12   6   7       18.47       21.11      2.48 o 
 -11   6   7       11.75       14.78      2.20 o 
 -10   6   7      225.20      238.44      6.07 o 
  -9   6   7        1.22       -1.33      1.73 o 
  -8   6   7       21.55       22.45      2.29 o 
  -7   6   7        0.14       -2.20      1.46 o 
  -6   6   7       12.99       15.77      2.02 o 
  -5   6   7       13.30       14.04      1.78 o 
  -4   6   7        4.21        1.38      1.44 o 
  -3   6   7       10.07       14.23      1.69 o 
  -2   6   7        0.49        0.94      1.31 o 
  -1   6   7       45.99       43.85      2.88 o 
   0   6   7       66.78       64.98      2.43 o 
   1   6   7      242.75      223.92      3.89 o 
   2   6   7        2.74        6.23      1.85 o 
   3   6   7      104.82      106.01      2.99 o 
   4   6   7        1.29        2.41      1.92 o 
   5   6   7      135.94      136.78      5.28 o 
   6   6   7       78.73       77.22      3.48 o 
   7   6   7        0.76        2.22      2.10 o 
   8   6   7      288.18      261.20      5.46 o 
   9   6   7      313.44      298.26      7.09 o 
  10   6   7       95.04       87.34      4.60 o 
  11   6   7       40.60       41.23      5.17 o 
  12   6   7        1.78        0.42      3.98 o 
  13   6   7        5.70        2.17      2.95 o 
  14   6   7        9.24        6.34      4.01 o 
  15   6   7        4.28        2.21      3.31 o 
 -17   7   7        1.89       -0.22      3.07 o 
 -16   7   7        3.92        1.97      2.80 o 
 -15   7   7        0.13       -0.92      2.63 o 
 -14   7   7       36.26       44.74      3.70 o 
 -13   7   7        2.53        6.87      2.44 o 
 -12   7   7        2.87        1.61      2.14 o 
 -11   7   7       42.91       41.25      2.87 o 
 -10   7   7      224.02      208.83      7.01 o 
  -9   7   7        0.23       -1.34      1.95 o 
  -8   7   7        0.16        0.52      1.95 o 
  -7   7   7      575.39      556.50      8.55 o 
  -6   7   7       54.96       57.85      3.27 o 
  -5   7   7      275.89      254.97      5.36 o 
  -4   7   7      590.67      579.37      9.59 o 
  -3   7   7      184.72      184.27      5.47 o 
  -2   7   7        0.12       -2.93      1.95 o 
  -1   7   7       13.84       14.13      2.29 o 
   0   7   7      317.09      293.78      6.63 o 
   1   7   7       12.50       14.28      2.34 o 
   2   7   7       59.73       52.68      4.93 o 
   3   7   7       46.37       47.04      2.48 o 
   4   7   7        1.71       -0.28      2.05 o 
   5   7   7       23.78       27.06      3.75 o 
   6   7   7        0.31       -1.76      3.07 o 
   7   7   7        6.61        5.52      2.27 o 
   8   7   7       20.55       21.35      2.71 o 
   9   7   7        0.02       -4.90      3.34 o 
  10   7   7        3.52        0.96      2.88 o 
  11   7   7        0.21       -3.90      2.60 o 
  12   7   7        0.78       -4.06      2.70 o 
  13   7   7        0.05       -4.23      2.82 o 
  14   7   7        9.15       10.90      3.85 o 
 -15   8   7        2.15        5.63      3.38 o 
 -14   8   7        0.16       -1.39      2.84 o 
 -13   8   7        5.30        1.99      2.63 o 
 -12   8   7        1.90       -0.85      2.20 o 
 -11   8   7        0.10       -0.10      2.29 o 
 -10   8   7        0.23       -2.06      2.02 o 
  -9   8   7        7.69       10.14      3.36 o 
  -8   8   7       43.35       40.66      2.84 o 
  -7   8   7      126.02      122.57      5.57 o 
  -6   8   7       59.33       74.73      4.44 o 
  -5   8   7      120.72      111.25      4.86 o 
  -4   8   7        1.90        4.03      3.03 o 
  -3   8   7       42.58       45.56      3.62 o 
  -2   8   7       93.48       98.95      4.40 o 
  -1   8   7        8.76       12.58      2.76 o 
   0   8   7       22.26       27.85      5.00 o 
   1   8   7        5.59        6.29      2.37 o 
   2   8   7       62.97       68.13      3.61 o 
   3   8   7        2.86        1.38      2.21 o 
   4   8   7       78.17       76.21      4.75 o 
   5   8   7        4.01        6.87      3.10 o 
   6   8   7       20.05       12.03      3.42 o 
   7   8   7       14.30       15.01      3.34 o 
   8   8   7        2.51        0.89      2.48 o 
   9   8   7        4.22        4.93      2.88 o 
  10   8   7        6.91        1.92      5.19 o 
  11   8   7       11.64        7.55      3.56 o 
  12   8   7        7.61        5.93      6.10 o 
 -13   9   7       10.19       11.06      5.90 o 
 -12   9   7        0.05       -1.19      3.01 o 
 -11   9   7        4.62        3.20      2.41 o 
 -10   9   7        5.41        6.11      2.93 o 
  -9   9   7       12.67       13.82      3.19 o 
  -8   9   7        1.24        0.23      2.80 o 
  -7   9   7       39.69       43.37      3.95 o 
  -6   9   7       15.39       17.83      3.31 o 
  -5   9   7       19.35       25.38      3.53 o 
  -4   9   7       15.84       21.93      3.91 o 
  -3   9   7      137.58      135.42      5.47 o 
  -2   9   7       11.52       12.03      3.19 o 
  -1   9   7       17.59       15.13      3.29 o 
   0   9   7       30.86       26.83      3.50 o 
   1   9   7        4.33        5.27      2.80 o 
   2   9   7       11.86       12.81      3.29 o 
   3   9   7        0.47       -3.49      3.42 o 
   4   9   7       24.24       25.40      3.67 o 
   5   9   7       20.69       21.21      3.74 o 
   6   9   7        7.51       -1.71      3.83 o 
   7   9   7        2.64       -4.29      4.15 o 
   8   9   7        5.52        1.93      3.29 o 
   9   9   7        7.16        1.13      3.56 o 
  10   9   7        0.95       -1.24      4.92 o 
 -11  10   7        8.93        6.49      3.57 o 
 -10  10   7        7.81        7.13      3.31 o 
  -9  10   7        0.14        0.37      2.91 o 
  -8  10   7        0.13        2.95      2.89 o 
  -7  10   7        6.87        7.99      3.31 o 
  -6  10   7        0.28       -4.54      3.03 o 
  -5  10   7        5.60        4.75      3.63 o 
  -4  10   7        0.58        2.26      3.03 o 
  -3  10   7        0.04        0.69      3.46 o 
  -2  10   7        0.65        1.49      2.89 o 
  -1  10   7        5.53        7.50      3.49 o 
   0  10   7       22.54       30.71      3.80 o 
   1  10   7        4.83        7.91      3.16 o 
   2  10   7        0.44        2.42      3.98 o 
   3  10   7        0.00        2.11      3.93 o 
   4  10   7       14.87        9.13      4.79 o 
   5  10   7        2.46        1.40      4.66 o 
   6  10   7        0.02        8.12      4.43 o 
   7  10   7        1.00        1.05      3.50 o 
   8  10   7        0.20       -3.62      6.50 o 
  -7  11   7        0.59        5.74      3.42 o 
  -6  11   7        1.86        2.59      3.19 o 
  -5  11   7        3.65       11.62      3.42 o 
  -4  11   7        0.53       -1.54      3.19 o 
  -3  11   7        0.92        7.33      3.42 o 
  -2  11   7        1.08        5.92      3.42 o 
  -1  11   7        0.03       -1.41      3.22 o 
   0  11   7        4.69        6.64      3.50 o 
   1  11   7        0.15        0.45      3.22 o 
   2  11   7        0.42       -0.23      4.64 o 
   3  11   7       12.98       10.71      5.32 o 
   4  11   7        0.85        8.59      4.53 o 
 -21   0   8        3.65        6.66      3.99 o 
 -20   0   8        0.35       -4.99      3.33 o 
 -19   0   8        1.32        0.67      2.56 o 
 -18   0   8        0.32       -1.00      2.99 o 
 -17   0   8        0.03       -3.33      2.35 o 
 -16   0   8       94.93      105.52      3.40 o 
 -15   0   8       19.71       20.16      2.23 o 
 -14   0   8        7.49        8.34      2.69 o 
 -13   0   8      262.62      262.94      5.96 o 
 -12   0   8      752.69      698.56      8.23 o 
 -11   0   8      179.78      166.03      3.48 o 
 -10   0   8      803.75      796.34      8.56 o 
  -9   0   8      425.86      419.01      5.47 o 
  -8   0   8      210.75      221.11      3.64 o 
  -7   0   8      590.11      675.22      7.14 o 
  -6   0   8     4446.34     4539.19     34.84 o 
  -5   0   8     4793.32     5289.77     46.59 o 
  -4   0   8     2085.92     2272.92     18.40 o 
  -3   0   8      414.32      446.61      4.87 o 
  -2   0   8       84.96       77.63      1.86 o 
  -1   0   8      430.43      422.03      4.74 o 
   0   0   8      296.90      307.28      4.44 o 
   1   0   8       19.20       11.60      1.25 o 
   2   0   8      392.79      418.85      6.06 o 
   3   0   8       46.69       47.68      2.10 o 
   4   0   8     1665.53     1716.57     16.80 o 
   5   0   8      821.31      865.69      9.40 o 
   6   0   8      134.23      124.86      4.24 o 
   7   0   8      527.97      521.17      9.64 o 
   8   0   8      102.94       79.25      4.24 o 
   9   0   8      288.62      304.18      7.53 o 
  10   0   8      352.80      362.58      8.70 o 
  11   0   8       51.58       46.00      4.33 o 
  12   0   8       10.65        3.03      2.56 o 
  13   0   8       84.47       64.51      4.71 o 
  14   0   8        0.09        0.82      6.66 o 
  15   0   8       11.43        1.23      3.03 o 
  16   0   8        0.64       -3.33      4.66 o 
  17   0   8        3.53        2.66      4.66 o 
 -21   1   8        2.78        2.20      3.03 o 
 -20   1   8        0.37       -3.83      2.56 o 
 -19   1   8        0.00       -3.53      2.35 o 
 -18   1   8       11.77       14.24      2.69 o 
 -17   1   8       72.13       70.28      2.85 o 
 -16   1   8        2.00        1.77      1.38 o 
 -15   1   8       69.30       63.74      2.22 o 
 -14   1   8       39.51       48.39      2.19 o 
 -13   1   8      669.85      643.12      6.56 o 
 -12   1   8     1563.28     1538.00     11.86 o 
 -11   1   8      162.00      154.31      2.57 o 
 -10   1   8       54.60       53.23      1.71 o 
  -9   1   8       53.31       53.16      1.55 o 
  -8   1   8      509.23      506.48      4.50 o 
  -7   1   8      722.84      744.76      5.86 o 
  -6   1   8     1204.19     1082.83      9.28 o 
  -5   1   8     1058.05     1109.95      8.97 o 
  -4   1   8     1013.65     1020.29      8.45 o 
  -3   1   8       61.85       55.25      1.71 o 
  -2   1   8        0.55       -0.48      0.83 o 
  -1   1   8       42.51       41.16      1.33 o 
   0   1   8        4.50        2.47      0.92 o 
   1   1   8     1431.80     1517.56      9.60 o 
   2   1   8     1582.40     1640.93     10.34 o 
   3   1   8       57.65       62.42      1.71 o 
   4   1   8      149.56      183.04      2.53 o 
   5   1   8      482.59      504.01      5.48 o 
   6   1   8        0.33       -0.99      1.27 o 
   7   1   8      103.51      114.61      4.03 o 
   8   1   8        2.01        6.75      2.09 o 
   9   1   8        0.59        0.30      1.47 o 
  10   1   8      151.29      152.90      3.99 o 
  11   1   8       19.96       26.65      2.57 o 
  12   1   8       57.08       61.41      3.15 o 
  13   1   8       13.22        9.81      2.80 o 
  14   1   8        8.12       13.89      2.93 o 
  15   1   8        0.05       -2.66      2.69 o 
  16   1   8        6.49        0.12      3.48 o 
  17   1   8        0.20       -3.67      3.06 o 
 -20   2   8        3.78        1.95      3.03 o 
 -19   2   8        5.53        2.30      3.03 o 
 -18   2   8       10.17       13.25      3.03 o 
 -17   2   8       17.47       18.38      2.40 o 
 -16   2   8       49.74       55.72      2.90 o 
 -15   2   8        0.45       -1.81      1.59 o 
 -14   2   8       32.40       35.53      2.50 o 
 -13   2   8      552.34      546.19      5.87 o 
 -12   2   8      257.61      259.51      3.88 o 
 -11   2   8      180.93      191.20      3.10 o 
 -10   2   8      204.51      197.54      3.06 o 
  -9   2   8      642.05      632.00      5.81 o 
  -8   2   8      100.81       94.21      2.63 o 
  -7   2   8       63.98       57.85      1.93 o 
  -6   2   8      972.67     1028.87      7.89 o 
  -5   2   8      266.00      298.94      4.40 o 
  -4   2   8      746.19      709.90      6.60 o 
  -3   2   8       65.74       70.86      2.40 o 
  -2   2   8     1345.77     1378.28     10.82 o 
  -1   2   8        0.59       -0.30      0.56 o 
   0   2   8       46.96       39.09      1.27 o 
   1   2   8      175.76      180.60      2.51 o 
   2   2   8     1238.70     1347.46      9.74 o 
   3   2   8        9.96       16.38      1.10 o 
   4   2   8      275.88      295.54      4.61 o 
   5   2   8       16.61       20.59      1.50 o 
   6   2   8        2.11       -0.67      1.29 o 
   7   2   8      329.01      299.76      4.96 o 
   8   2   8       27.13       18.48      2.07 o 
   9   2   8       72.49       75.73      3.15 o 
  10   2   8        3.47       -1.46      2.15 o 
  11   2   8       18.14       10.21      2.80 o 
  12   2   8       32.94       40.56      3.46 o 
  13   2   8        9.14        7.22      2.54 o 
  14   2   8        7.79        5.59      3.04 o 
  15   2   8        1.76       -3.43      2.54 o 
  16   2   8        0.49       -2.37      3.38 o 
  17   2   8        0.09       -1.53      3.18 o 
 -20   3   8        7.06       11.22      3.51 o 
 -19   3   8        0.78        1.11      2.71 o 
 -18   3   8       66.39       69.88      6.66 o 
 -17   3   8        4.13        3.77      2.41 o 
 -16   3   8        2.98        4.24      2.15 o 
 -15   3   8        0.08       -2.71      1.81 o 
 -14   3   8      121.61      112.56      3.31 o 
 -13   3   8        4.09        9.07      1.80 o 
 -12   3   8       30.57       34.58      2.16 o 
 -11   3   8       20.85       20.23      3.62 o 
 -10   3   8      399.82      417.38      6.05 o 
  -9   3   8       27.27       30.24      1.71 o 
  -8   3   8       12.86       20.13      1.54 o 
  -7   3   8        1.20       -0.13      1.45 o 
  -6   3   8       21.81       22.73      1.59 o 
  -5   3   8      649.00      671.70      6.60 o 
  -4   3   8      387.88      396.80      4.74 o 
  -3   3   8      580.01      570.46      5.82 o 
  -2   3   8       17.75       13.39      1.32 o 
  -1   3   8        0.23        0.71      0.83 o 
   0   3   8       17.94       19.64      1.16 o 
   1   3   8      545.32      514.49      4.75 o 
   2   3   8      136.66      140.33      2.37 o 
   3   3   8      292.50      245.39      3.10 o 
   4   3   8       70.12       63.28      2.07 o 
   5   3   8       94.92      100.86      2.64 o 
   6   3   8       29.03       33.94      1.83 o 
   7   3   8      122.48      113.13      4.55 o 
   8   3   8       42.18       35.24      3.03 o 
   9   3   8       42.08       44.50      3.42 o 
  10   3   8      551.71      524.36      9.07 o 
  11   3   8        0.08        0.27      2.41 o 
  12   3   8        7.92        7.25      2.54 o 
  13   3   8        3.13        0.49      2.54 o 
  14   3   8       50.50       48.01      4.57 o 
  15   3   8       23.96       27.70      3.53 o 
  16   3   8        3.84       -0.64      3.61 o 
 -19   4   8       12.46       16.72      3.68 o 
 -18   4   8        9.31       12.58      2.63 o 
 -17   4   8        5.66        7.92      2.54 o 
 -16   4   8       48.11       49.91      3.46 o 
 -15   4   8       33.05       32.23      2.90 o 
 -14   4   8      131.29      126.26      4.07 o 
 -13   4   8      231.80      243.07      5.33 o 
 -12   4   8        6.72        7.24      2.14 o 
 -11   4   8       39.26       40.11      2.11 o 
 -10   4   8        0.42       -0.52      1.31 o 
  -9   4   8        0.40       -1.85      1.24 o 
  -8   4   8       33.30       37.71      1.93 o 
  -7   4   8       66.87       69.36      2.34 o 
  -6   4   8      173.29      180.86      3.24 o 
  -5   4   8     1118.00     1132.41      9.93 o 
  -4   4   8       74.46       82.45      2.45 o 
  -3   4   8     1360.34     1397.40     12.46 o 
  -2   4   8      189.69      205.60      3.35 o 
  -1   4   8       41.80       51.44      1.57 o 
   0   4   8      552.01      540.02      5.05 o 
   1   4   8      870.15      883.03      8.33 o 
   2   4   8      140.02      125.72      2.31 o 
   3   4   8      243.62      247.11      3.27 o 
   4   4   8       14.15       14.86      1.82 o 
   5   4   8      216.37      193.23      4.01 o 
   6   4   8      118.54      121.71      3.55 o 
   7   4   8      280.03      276.97      5.07 o 
   8   4   8       15.71       23.60      2.93 o 
   9   4   8     1263.55     1176.84     15.33 o 
  10   4   8        0.43       -2.17      2.54 o 
  11   4   8      184.72      188.39      5.86 o 
  12   4   8        0.50       -3.21      2.49 o 
  13   4   8       10.05       12.10      4.36 o 
  14   4   8        2.56        3.82      3.03 o 
  15   4   8       19.42       28.02      3.67 o 
  16   4   8       20.72       17.35      3.62 o 
 -19   5   8        1.08        5.77      3.51 o 
 -18   5   8       16.34       10.04      2.93 o 
 -17   5   8       32.23       37.49      6.48 o 
 -16   5   8        2.93        1.44      2.54 o 
 -15   5   8        3.47        4.88      2.31 o 
 -14   5   8      124.67      124.80      4.73 o 
 -13   5   8       26.56       24.14      2.48 o 
 -12   5   8        2.02        1.17      2.07 o 
 -11   5   8      162.94      157.60      4.23 o 
 -10   5   8        0.86        0.82      1.81 o 
  -9   5   8        0.89       -0.42      1.65 o 
  -8   5   8       68.13       72.99      2.55 o 
  -7   5   8       95.33       94.74      2.73 o 
  -6   5   8       11.91       15.96      1.62 o 
  -5   5   8       21.75       26.26      1.76 o 
  -4   5   8      650.44      653.88      6.92 o 
  -3   5   8       56.43       56.31      2.17 o 
  -2   5   8       61.91       54.46      2.45 o 
  -1   5   8       24.93       20.86      2.29 o 
   0   5   8      565.20      556.68      6.08 o 
   1   5   8        1.17        0.96      1.19 o 
   2   5   8       17.91       18.37      1.56 o 
   3   5   8       57.60       51.04      2.14 o 
   4   5   8       89.11       85.70      3.07 o 
   5   5   8        3.05        4.58      1.82 o 
   6   5   8      135.40      122.58      3.84 o 
   7   5   8       29.63       28.43      3.36 o 
   8   5   8       14.15       16.36      2.74 o 
   9   5   8       34.93       30.11      3.28 o 
  10   5   8       39.25       29.24      3.50 o 
  11   5   8        0.14        1.00      2.90 o 
  12   5   8        8.89        7.77      3.03 o 
  13   5   8        2.52        3.15      3.03 o 
  14   5   8        3.57       -0.96      3.10 o 
  15   5   8        9.61        8.60      3.53 o 
 -18   6   8       14.17       17.50      3.42 o 
 -17   6   8        0.84       -0.38      2.63 o 
 -16   6   8       12.94       14.58      3.13 o 
 -15   6   8        0.33       -0.46      2.54 o 
 -14   6   8        4.88        2.85      2.20 o 
 -13   6   8        1.91        1.47      2.40 o 
 -12   6   8       31.29       45.13      2.97 o 
 -11   6   8       10.22        7.43      2.23 o 
 -10   6   8       62.52       60.89      3.07 o 
  -9   6   8        2.08       -1.87      1.71 o 
  -8   6   8       24.65       20.10      2.23 o 
  -7   6   8       20.62       21.74      2.36 o 
  -6   6   8       21.47       21.47      2.29 o 
  -5   6   8       93.46       99.75      4.20 o 
  -4   6   8        0.02       -2.19      1.46 o 
  -3   6   8      302.01      289.82      4.45 o 
  -2   6   8      276.21      268.83      4.32 o 
  -1   6   8      130.34      121.44      3.86 o 
   0   6   8       16.81       23.66      2.45 o 
   1   6   8       10.05       16.11      2.18 o 
   2   6   8       35.51       39.93      2.63 o 
   3   6   8        0.96       -0.08      1.82 o 
   4   6   8        0.00       -0.23      1.90 o 
   5   6   8      132.93      121.63      5.04 o 
   6   6   8       80.94       83.23      3.64 o 
   7   6   8       20.94       16.20      2.45 o 
   8   6   8        0.01       -1.61      2.10 o 
   9   6   8        2.62        5.20      2.88 o 
  10   6   8       18.16       16.47      3.16 o 
  11   6   8        0.19       -3.69      2.75 o 
  12   6   8        3.05        0.13      2.70 o 
  13   6   8        2.58        3.04      3.16 o 
  14   6   8        1.15       -2.59      3.59 o 
 -16   7   8        0.02       -0.05      4.38 o 
 -15   7   8       22.30       18.54      2.93 o 
 -14   7   8        1.09        3.08      2.63 o 
 -13   7   8        0.01       -0.87      2.14 o 
 -12   7   8        0.34        0.30      2.29 o 
 -11   7   8        2.15        1.15      3.46 o 
 -10   7   8        2.21       -1.78      1.71 o 
  -9   7   8       20.46       20.72      2.63 o 
  -8   7   8        5.00        7.90      2.88 o 
  -7   7   8       23.98       28.97      3.36 o 
  -6   7   8        1.22        1.30      2.07 o 
  -5   7   8      203.14      214.51      4.78 o 
  -4   7   8      175.91      162.42      5.24 o 
  -3   7   8       20.54       24.80      2.45 o 
  -2   7   8       79.19       70.79      3.30 o 
  -1   7   8       68.15       71.39      3.48 o 
   0   7   8        2.42        4.96      2.27 o 
   1   7   8       24.00       23.94      3.36 o 
   2   7   8      222.64      190.41      7.01 o 
   3   7   8       67.50       64.85      4.28 o 
   4   7   8       26.96       18.72      3.28 o 
   5   7   8       46.00       51.10      4.09 o 
   6   7   8       12.49        5.40      2.96 o 
   7   7   8        0.00       -1.09      2.92 o 
   8   7   8        0.09       -2.20      2.10 o 
   9   7   8       12.55       11.99      3.03 o 
  10   7   8        0.40       -3.86      2.74 o 
  11   7   8        0.06        1.15      2.93 o 
  12   7   8        1.72       -4.74      3.16 o 
  13   7   8       16.69       22.52      4.09 o 
 -15   8   8       14.71       18.68      4.07 o 
 -14   8   8        0.18        0.07      2.54 o 
 -13   8   8       22.42       26.32      3.12 o 
 -12   8   8       23.46       24.57      2.87 o 
 -11   8   8       10.58        7.99      2.29 o 
 -10   8   8        0.88        0.77      2.14 o 
  -9   8   8       83.93       76.02      3.64 o 
  -8   8   8        6.40        6.19      2.26 o 
  -7   8   8       28.30       40.25      3.84 o 
  -6   8   8       13.40       18.40      3.31 o 
  -5   8   8      112.37      114.98      4.86 o 
  -4   8   8       27.14       30.15      3.42 o 
  -3   8   8       71.90       77.81      4.31 o 
  -2   8   8       28.91       35.49      3.29 o 
  -1   8   8        0.49       -2.35      2.41 o 
   0   8   8        2.87        1.65      2.29 o 
   1   8   8        4.88        2.12      2.41 o 
   2   8   8        0.56        3.75      2.24 o 
   3   8   8        1.26       -2.10      2.89 o 
   4   8   8       20.07       18.78      3.28 o 
   5   8   8        2.34       -3.92      3.47 o 
   6   8   8       20.33       20.42      3.50 o 
   7   8   8        2.26       -3.26      3.94 o 
   8   8   8       14.73       23.25      7.21 o 
   9   8   8        4.49       -5.01      4.31 o 
  10   8   8        7.31       -2.89      4.64 o 
  11   8   8        6.09       -1.71      4.79 o 
  12   8   8        6.33        1.24      4.92 o 
 -13   9   8        0.21        0.06      3.46 o 
 -12   9   8        2.90        3.17      2.98 o 
 -11   9   8        4.57        8.39      2.70 o 
 -10   9   8        9.92       14.64      3.46 o 
  -9   9   8        2.14        3.77      3.07 o 
  -8   9   8        3.76        2.48      2.93 o 
  -7   9   8        6.39        7.04      3.03 o 
  -6   9   8        0.29       -0.90      2.80 o 
  -5   9   8        0.40        1.42      2.80 o 
  -4   9   8        5.07        7.39      3.03 o 
  -3   9   8      156.02      165.75      6.01 o 
  -2   9   8       31.17       34.32      3.80 o 
  -1   9   8        3.47        5.43      3.16 o 
   0   9   8        1.25       -0.06      2.70 o 
   1   9   8       10.31       15.59      3.16 o 
   2   9   8       12.86       20.10      3.29 o 
   3   9   8        0.77        2.49      3.16 o 
   4   9   8       38.07       42.62      5.03 o 
   5   9   8        5.85        4.48      3.34 o 
   6   9   8       18.10       17.69      3.56 o 
   7   9   8        3.12        3.12      3.16 o 
   8   9   8        9.04        0.92      4.45 o 
   9   9   8       11.78        8.46      9.65 o 
  10   9   8        0.13       -7.51     10.32 o 
 -10  10   8        2.57        1.02      3.19 o 
  -9  10   8        0.50        2.26      3.42 o 
  -8  10   8        6.88        9.68      3.53 o 
  -7  10   8        7.27        9.93      3.31 o 
  -6  10   8        6.91        1.92      3.19 o 
  -5  10   8        0.08        4.32      3.03 o 
  -4  10   8        3.45       -0.74      4.88 o 
  -3  10   8        0.01        1.75      3.10 o 
  -2  10   8        0.43       -2.62      2.83 o 
  -1  10   8        4.34        3.73      3.10 o 
   0  10   8        2.30       -4.24      2.95 o 
   1  10   8       12.02       12.90      3.22 o 
   2  10   8        1.39       -1.19      4.31 o 
   3  10   8        4.21        2.56      4.31 o 
   4  10   8        0.73        1.65      4.02 o 
   5  10   8        7.39        3.89      4.31 o 
   6  10   8        6.10        4.29     12.98 o 
   7  10   8        0.35        0.03      3.44 o 
  -6  11   8        2.97       10.24      3.53 o 
  -5  11   8        0.30        5.23      3.22 o 
  -4  11   8        3.21        6.92      3.35 o 
  -3  11   8        0.27        7.99      3.62 o 
  -2  11   8       23.26       28.32      4.05 o 
  -1  11   8       13.98       20.01      4.01 o 
   0  11   8        5.75        6.59      3.42 o 
   1  11   8        1.39        5.04      4.79 o 
   2  11   8        1.15        6.69      4.64 o 
 -20   1   9        0.58        0.67      3.33 o 
 -19   1   9        4.94        4.21      2.69 o 
 -18   1   9        9.60        7.08      2.54 o 
 -17   1   9       31.13       40.35      2.43 o 
 -16   1   9       11.60        8.95      2.39 o 
 -15   1   9       55.60       60.36      2.38 o 
 -14   1   9       95.49       94.72      4.03 o 
 -13   1   9        6.02        3.55      1.36 o 
 -12   1   9      562.77      554.03      5.90 o 
 -11   1   9       67.61       53.96      2.00 o 
 -10   1   9       10.95        6.76      1.03 o 
  -9   1   9       91.65       96.97      1.90 o 
  -8   1   9      251.73      240.20      3.06 o 
  -7   1   9      930.39      956.45      7.57 o 
  -6   1   9      532.78      527.81      4.83 o 
  -5   1   9      349.40      369.67      3.63 o 
  -4   1   9      554.07      563.60      5.59 o 
  -3   1   9      152.91      145.15      2.68 o 
  -2   1   9       74.60       69.10      1.61 o 
  -1   1   9       98.20      101.15      1.92 o 
   0   1   9      812.15      817.29      6.02 o 
   1   1   9      468.42      474.90      4.21 o 
   2   1   9     2294.16     2393.62     14.65 o 
   3   1   9        4.99       10.02      1.05 o 
   4   1   9      320.84      308.54      3.67 o 
   5   1   9      157.30      169.40      3.00 o 
   6   1   9      232.28      243.87      4.48 o 
   7   1   9       16.41       16.48      1.95 o 
   8   1   9      198.34      210.72      4.48 o 
   9   1   9      173.30      161.82      4.15 o 
  10   1   9      413.16      417.21      7.49 o 
  11   1   9       41.55       57.11      3.33 o 
  12   1   9       23.78       22.96      2.73 o 
  13   1   9        0.75        1.51      2.54 o 
  14   1   9       37.94       32.74      3.70 o 
  15   1   9        0.05        0.78      2.80 o 
  16   1   9        0.00        0.00      2.69 o 
  17   1   9        2.47        7.24      4.33 o 
 -20   2   9        1.29       -2.99      3.66 o 
 -19   2   9       21.86       31.65      3.98 o 
 -18   2   9        2.32        4.29      2.07 o 
 -17   2   9       44.26       50.03      3.04 o 
 -16   2   9       35.99       38.62      2.43 o 
 -15   2   9        2.01        0.84      1.65 o 
 -14   2   9       24.11       28.92      2.13 o 
 -13   2   9       42.55       43.52      2.42 o 
 -12   2   9      309.99      306.17      5.92 o 
 -11   2   9      119.91      115.02      3.01 o 
 -10   2   9       21.24       23.77      2.01 o 
  -9   2   9        4.45        4.02      1.24 o 
  -8   2   9      149.39      153.83      2.96 o 
  -7   2   9     1011.96      995.95      8.95 o 
  -6   2   9      263.97      246.32      3.61 o 
  -5   2   9       43.23       37.72      1.65 o 
  -4   2   9      343.49      286.21      3.87 o 
  -3   2   9      678.92      659.51      7.59 o 
  -2   2   9     1377.60     1431.45     12.57 o 
  -1   2   9      802.69      849.43      6.70 o 
   0   2   9      188.58      224.54      4.35 o 
   1   2   9        6.85        4.37      0.99 o 
   2   2   9     1577.42     1657.78     11.77 o 
   3   2   9     1425.64     1360.21      9.98 o 
   4   2   9      470.01      472.18      5.29 o 
   5   2   9      129.34      137.33      2.97 o 
   6   2   9       94.19       89.25      2.97 o 
   7   2   9       98.86       87.75      3.33 o 
   8   2   9        0.16       -0.45      1.81 o 
   9   2   9       13.45        9.80      2.46 o 
  10   2   9      253.78      250.83      6.12 o 
  11   2   9      304.49      304.62      7.04 o 
  12   2   9       69.82       73.97      4.09 o 
  13   2   9       27.69       35.79      3.57 o 
  14   2   9       26.68       25.65      3.70 o 
  15   2   9        0.04       -3.74      2.49 o 
  16   2   9        0.20       -4.61      3.07 o 
 -20   3   9       33.45       49.91      6.99 o 
 -19   3   9        5.65       11.54      3.51 o 
 -18   3   9        0.18       -0.61      2.24 o 
 -17   3   9        3.07       -2.44      2.31 o 
 -16   3   9        3.97        2.00      2.00 o 
 -15   3   9        5.83        4.04      1.65 o 
 -14   3   9        0.33       -2.38      1.59 o 
 -13   3   9       11.70       12.96      1.89 o 
 -12   3   9      488.55      498.42      6.30 o 
 -11   3   9      289.41      273.17      4.89 o 
 -10   3   9        6.63        3.94      1.38 o 
  -9   3   9       27.89       25.55      1.76 o 
  -8   3   9      370.97      377.89      4.92 o 
  -7   3   9      617.43      625.66      6.54 o 
  -6   3   9      386.24      390.63      4.87 o 
  -5   3   9      309.09      295.15      4.15 o 
  -4   3   9      317.98      307.82      4.15 o 
  -3   3   9     1566.05     1590.33     12.72 o 
  -2   3   9       24.35       19.16      1.85 o 
  -1   3   9      447.20      451.14      5.69 o 
   0   3   9       10.07        9.02      0.92 o 
   1   3   9        1.64        0.97      0.87 o 
   2   3   9      260.49      279.82      3.40 o 
   3   3   9     2081.03     2166.03     14.97 o 
   4   3   9      257.64      255.04      3.97 o 
   5   3   9      145.02      150.53      3.13 o 
   6   3   9        0.06       -1.41      1.32 o 
   7   3   9       37.85       47.76      3.13 o 
   8   3   9       69.40       74.38      3.89 o 
   9   3   9      239.64      214.17      5.86 o 
  10   3   9      476.14      429.63      8.30 o 
  11   3   9        0.09        0.57      2.63 o 
  12   3   9       13.48       10.47      2.93 o 
  13   3   9        0.20       -1.48      2.80 o 
  14   3   9       45.70       55.08      5.92 o 
  15   3   9        0.41        1.51      4.28 o 
  16   3   9        2.17       -4.39      2.93 o 
 -19   4   9       10.10       13.98      3.76 o 
 -18   4   9        0.74       -0.73      2.65 o 
 -17   4   9        0.27       -3.87      2.70 o 
 -16   4   9        0.52        2.56      2.54 o 
 -15   4   9        2.40        3.25      2.07 o 
 -14   4   9        0.01        0.35      1.90 o 
 -13   4   9       18.56       21.01      2.48 o 
 -12   4   9      568.51      542.35      6.77 o 
 -11   4   9       21.66       24.22      2.37 o 
 -10   4   9        7.11        8.09      1.69 o 
  -9   4   9      228.76      219.51      3.86 o 
  -8   4   9       60.98       57.68      2.29 o 
  -7   4   9      365.59      368.17      4.93 o 
  -6   4   9      497.53      490.40      5.70 o 
  -5   4   9        0.67       -0.78      1.29 o 
  -4   4   9      336.27      339.15      4.60 o 
  -3   4   9      264.06      263.34      3.99 o 
  -2   4   9       57.95       72.38      2.35 o 
  -1   4   9       45.76       46.58      1.95 o 
   0   4   9        0.03       -0.61      1.17 o 
   1   4   9        1.57        0.51      1.01 o 
   2   4   9      369.18      358.64      4.07 o 
   3   4   9      384.44      379.22      4.20 o 
   4   4   9       84.20       86.25      3.65 o 
   5   4   9        2.15        3.77      1.76 o 
   6   4   9       41.51       45.66      2.60 o 
   7   4   9        2.31        5.62      2.49 o 
   8   4   9      107.23      115.72      4.67 o 
   9   4   9        2.16        4.24      2.55 o 
  10   4   9       75.50       71.48      4.28 o 
  11   4   9       67.74       87.07      4.67 o 
  12   4   9        1.24       -3.81      2.54 o 
  13   4   9        2.64       -0.68      2.70 o 
  14   4   9       23.17       23.18      3.89 o 
  15   4   9        0.18       -2.00      3.03 o 
 -18   5   9        4.28       -3.12      2.54 o 
 -17   5   9        0.00       -3.26      2.54 o 
 -16   5   9       13.93       15.27      2.93 o 
 -15   5   9       20.52       24.04      2.81 o 
 -14   5   9        2.32        1.86      2.23 o 
 -13   5   9      149.09      146.45      4.40 o 
 -12   5   9      232.38      244.69      5.40 o 
 -11   5   9        1.70       -1.42      1.81 o 
 -10   5   9       24.40       29.43      2.40 o 
  -9   5   9       29.36       42.26      2.14 o 
  -8   5   9       36.17       30.55      2.06 o 
  -7   5   9       11.04       11.02      1.69 o 
  -6   5   9       51.41       52.60      2.34 o 
  -5   5   9      245.33      252.32      4.23 o 
  -4   5   9       49.15       48.44      2.24 o 
  -3   5   9        0.04        1.09      1.36 o 
  -2   5   9       48.18       44.86      2.15 o 
  -1   5   9       79.23       79.18      2.45 o 
   0   5   9      138.20      143.44      3.09 o 
   1   5   9       32.18       30.66      2.27 o 
   2   5   9        2.71        2.30      1.79 o 
   3   5   9       72.94       77.08      4.05 o 
   4   5   9       57.77       66.84      3.55 o 
   5   5   9       14.44       17.16      2.24 o 
   6   5   9      145.40      141.51      4.09 o 
   7   5   9       93.38       83.63      3.75 o 
   8   5   9      337.73      319.93      7.22 o 
   9   5   9        0.69       -0.85      2.70 o 
  10   5   9        2.55       -3.40      2.49 o 
  11   5   9        0.36        1.12      2.82 o 
  12   5   9        3.14       -3.39      3.12 o 
  13   5   9        0.09       -4.13      3.01 o 
  14   5   9        3.13        2.97      3.10 o 
  15   5   9        1.77       -2.32      4.62 o 
 -17   6   9       10.86       18.70      3.19 o 
 -16   6   9        4.34        7.27      2.63 o 
 -15   6   9       20.28       24.31      3.31 o 
 -14   6   9       18.31       19.30      2.49 o 
 -13   6   9        4.75        5.49      2.33 o 
 -12   6   9       15.94       19.98      2.73 o 
 -11   6   9        7.94        5.94      2.23 o 
 -10   6   9        0.22       -1.19      1.86 o 
  -9   6   9        1.88       -0.41      1.95 o 
  -8   6   9       50.72       51.17      2.84 o 
  -7   6   9        6.83        5.18      2.00 o 
  -6   6   9        8.65        8.69      1.75 o 
  -5   6   9      265.91      249.30      4.33 o 
  -4   6   9      174.54      158.59      3.52 o 
  -3   6   9      169.28      150.64      3.50 o 
  -2   6   9      816.88      803.11      9.50 o 
  -1   6   9      278.68      274.89      5.17 o 
   0   6   9      116.59      127.90      4.03 o 
   1   6   9       57.62       59.21      3.14 o 
   2   6   9       41.84       50.18      2.92 o 
   3   6   9       16.85       10.70      3.46 o 
   4   6   9       20.22       15.44      3.03 o 
   5   6   9       71.47       64.57      5.65 o 
   6   6   9        0.01       -0.07      2.74 o 
   7   6   9       17.30       15.02      2.48 o 
   8   6   9       41.12       35.69      3.69 o 
   9   6   9        0.00        1.90      2.55 o 
  10   6   9        7.83        8.38      2.82 o 
  11   6   9        2.30       -2.87      2.88 o 
  12   6   9        0.08       -4.06      2.70 o 
  13   6   9        0.73       -1.16      3.72 o 
  14   6   9       24.12       16.87      4.09 o 
 -16   7   9       11.31       10.42      3.03 o 
 -15   7   9        6.00        2.49      2.80 o 
 -14   7   9       37.28       34.94      3.23 o 
 -13   7   9        0.49       -0.78      2.20 o 
 -12   7   9       94.30       95.88      4.05 o 
 -11   7   9       27.98       33.03      2.87 o 
 -10   7   9      101.15      102.62      4.05 o 
  -9   7   9        2.05        2.69      2.07 o 
  -8   7   9      117.69      111.77      3.97 o 
  -7   7   9      378.85      389.31      6.69 o 
  -6   7   9       23.65       23.74      2.60 o 
  -5   7   9       42.13       49.65      3.80 o 
  -4   7   9        5.38        0.40      2.74 o 
  -3   7   9        5.46        4.21      2.18 o 
  -2   7   9        8.07        6.35      2.24 o 
  -1   7   9      178.61      181.26      4.57 o 
   0   7   9       58.18       57.31      3.27 o 
   1   7   9       62.17       56.63      3.34 o 
   2   7   9       28.64       28.03      2.83 o 
   3   7   9       10.90        8.87      3.03 o 
   4   7   9        1.12       -4.14      2.76 o 
   5   7   9        2.90       -0.87      2.74 o 
   6   7   9        0.13        0.05      2.82 o 
   7   7   9        0.13       -2.00      3.14 o 
   8   7   9        0.26        0.00      5.99 o 
   9   7   9       11.62        0.98      4.33 o 
  10   7   9        9.84        7.25      4.31 o 
  11   7   9        3.42        1.73      4.64 o 
  12   7   9        0.03       -6.46      4.31 o 
 -15   8   9        3.05        2.28      3.36 o 
 -14   8   9        0.92       -0.56      2.54 o 
 -13   8   9        4.41       11.65      2.78 o 
 -12   8   9       12.77       17.28      2.63 o 
 -11   8   9       15.48       16.33      2.70 o 
 -10   8   9        1.59        4.51      2.24 o 
  -9   8   9       25.56       29.17      2.84 o 
  -8   8   9       94.84       94.77      3.99 o 
  -7   8   9       19.28       38.42      3.67 o 
  -6   8   9        7.93        5.03      3.13 o 
  -5   8   9       28.61       23.42      3.46 o 
  -4   8   9        4.00        2.50      2.89 o 
  -3   8   9       18.84       16.69      3.13 o 
  -2   8   9        5.72        6.82      2.47 o 
  -1   8   9        8.01        6.69      2.70 o 
   0   8   9       30.77       24.83      2.75 o 
   1   8   9       15.94       19.15      4.47 o 
   2   8   9        0.79       -0.30      2.95 o 
   3   8   9        4.51        4.44      3.71 o 
   4   8   9        2.01       -2.42      2.89 o 
   5   8   9       10.69        6.26      3.10 o 
   6   8   9        3.75        4.23      3.98 o 
   7   8   9        7.11        1.67      3.22 o 
   8   8   9        0.71        0.30      2.97 o 
   9   8   9        4.25       -1.44      4.45 o 
  10   8   9        4.19       -0.86      4.92 o 
  11   8   9        3.34        0.46      6.66 o 
 -13   9   9        5.06        0.94      5.19 o 
 -12   9   9        2.62        1.63      2.70 o 
 -11   9   9        2.01        4.58      3.19 o 
 -10   9   9        9.06        6.23      3.51 o 
  -9   9   9       21.33       20.89      3.70 o 
  -8   9   9       14.95       16.86      3.46 o 
  -7   9   9        1.99        4.68      3.03 o 
  -6   9   9       79.95       81.99      4.73 o 
  -5   9   9       16.61       19.49      3.31 o 
  -4   9   9       21.24       21.94      3.57 o 
  -3   9   9       48.83       52.52      4.19 o 
  -2   9   9       17.65       18.37      3.28 o 
  -1   9   9        3.20        2.80      3.80 o 
   0   9   9        0.00        3.75      2.88 o 
   1   9   9        1.85        1.67      2.76 o 
   2   9   9        2.75        6.83      5.32 o 
   3   9   9        3.13        3.19      3.58 o 
   4   9   9        0.53       -1.04      3.16 o 
   5   9   9        1.02        1.54      3.29 o 
   6   9   9        6.99        4.07      5.35 o 
   7   9   9        4.23        5.93      5.01 o 
   8   9   9        8.81       12.70      3.80 o 
   9   9   9        2.70        2.36      5.59 o 
 -10  10   9        4.54        7.23      3.57 o 
  -9  10   9       10.35       12.85      3.42 o 
  -8  10   9        7.01        4.04      5.17 o 
  -7  10   9       12.29       25.77      3.92 o 
  -6  10   9        7.42       16.64      3.57 o 
  -5  10   9        0.92        3.30      3.31 o 
  -4  10   9        0.25        4.48      3.03 o 
  -3  10   9        2.14        0.23      3.13 o 
  -2  10   9        0.16       -1.25      3.63 o 
  -1  10   9       23.27       37.01      4.19 o 
   0  10   9       15.94       19.50      3.56 o 
   1  10   9        0.64        2.35      3.82 o 
   2  10   9       14.34       17.57      4.64 o 
   3  10   9        0.27        5.01      6.66 o 
   4  10   9        7.02        5.70      4.79 o 
   5  10   9        0.08       -1.33      4.99 o 
   6  10   9        2.83       -3.99      8.32 o 
  -4  11   9        5.04        5.66      3.70 o 
  -3  11   9        0.35        2.30      3.53 o 
  -2  11   9        0.20        5.06      3.80 o 
  -1  11   9        0.98       -0.83      4.51 o 
   0  11   9        0.63        4.79      4.92 o 
   1  11   9        4.27       13.03      4.79 o 
 -20   0  10        5.02       -0.67      4.66 o 
 -19   0  10        3.63       -4.66      3.99 o 
 -18   0  10        0.01        0.67      3.99 o 
 -17   0  10        7.99        8.65      2.69 o 
 -16   0  10       34.90       32.83      3.07 o 
 -15   0  10        7.29        7.32      2.67 o 
 -14   0  10        2.93       -2.64      1.76 o 
 -13   0  10        2.94       -1.37      1.83 o 
 -12   0  10       32.21       25.01      2.42 o 
 -11   0  10      186.40      163.70      3.71 o 
 -10   0  10       26.94       29.68      1.95 o 
  -9   0  10        5.16        7.85      1.32 o 
  -8   0  10      668.86      632.28      7.03 o 
  -7   0  10        3.70        0.92      0.95 o 
  -6   0  10      112.19      115.63      2.55 o 
  -5   0  10     3060.25     2882.62     23.28 o 
  -4   0  10       16.71       14.06      1.27 o 
  -3   0  10      877.03      865.49      8.46 o 
  -2   0  10      588.13      580.69      7.28 o 
  -1   0  10      114.51      114.91      3.19 o 
   0   0  10      268.02      270.04      4.73 o 
   1   0  10      150.15      158.92      3.57 o 
   2   0  10      318.36      363.63      5.45 o 
   3   0  10      228.72      200.96      4.01 o 
   4   0  10        2.50        5.61      1.64 o 
   5   0  10       70.49       69.30      3.98 o 
   6   0  10       25.67       20.09      2.71 o 
   7   0  10      307.40      310.80      7.53 o 
   8   0  10      489.92      517.11     10.35 o 
   9   0  10       22.16       25.51      3.51 o 
  10   0  10      129.36      123.80      5.65 o 
  11   0  10       50.13       69.75      4.92 o 
  12   0  10      331.72      330.15      9.17 o 
  13   0  10      130.93      149.81      6.59 o 
  14   0  10       87.07      102.18      5.87 o 
  15   0  10       32.18       49.25      6.66 o 
  16   0  10        4.91       18.63      5.99 o 
 -20   1  10        3.50        0.62      3.51 o 
 -19   1  10        0.81       -3.23      3.03 o 
 -18   1  10       20.51       23.47      2.66 o 
 -17   1  10       48.48       60.26      2.98 o 
 -16   1  10        2.72       -1.55      1.48 o 
 -15   1  10      212.42      201.75      3.84 o 
 -14   1  10      191.01      186.83      3.52 o 
 -13   1  10       39.87       46.57      2.54 o 
 -12   1  10       96.76       97.28      2.88 o 
 -11   1  10      100.11      105.39      2.81 o 
 -10   1  10        4.15        1.83      1.18 o 
  -9   1  10      165.45      161.21      3.05 o 
  -8   1  10       15.39       12.46      1.41 o 
  -7   1  10      676.53      629.92      6.47 o 
  -6   1  10       84.74      101.08      2.41 o 
  -5   1  10       62.34       68.25      2.06 o 
  -4   1  10      296.38      302.56      4.97 o 
  -3   1  10     1835.91     1877.38     14.40 o 
  -2   1  10      138.58      139.11      2.40 o 
  -1   1  10      462.49      480.64      4.54 o 
   0   1  10      111.95       91.61      1.83 o 
   1   1  10       20.43       23.51      1.15 o 
   2   1  10       18.41       20.10      1.27 o 
   3   1  10      428.97      452.41      4.45 o 
   4   1  10        8.74        6.14      1.38 o 
   5   1  10      528.84      541.21      8.26 o 
   6   1  10      147.66      143.12      3.57 o 
   7   1  10       18.54       17.79      2.54 o 
   8   1  10      216.56      213.87      4.74 o 
   9   1  10      150.10      130.90      4.07 o 
  10   1  10      621.19      587.51      8.39 o 
  11   1  10      378.09      400.42      6.98 o 
  12   1  10        1.03        5.24      3.51 o 
  13   1  10        1.37       -1.03      2.63 o 
  14   1  10        0.21       -0.23      2.41 o 
  15   1  10       25.86       28.15      4.44 o 
  16   1  10        0.17       -3.95      2.63 o 
 -20   2  10        1.07       -3.33      3.99 o 
 -19   2  10       30.02       35.05      4.66 o 
 -18   2  10       18.84       20.82      2.25 o 
 -17   2  10       10.20       11.42      2.06 o 
 -16   2  10        1.93        3.05      1.66 o 
 -15   2  10       57.52       61.56      2.73 o 
 -14   2  10        2.05       -2.18      1.45 o 
 -13   2  10        2.55        1.90      1.59 o 
 -12   2  10        0.00       -0.85      1.34 o 
 -11   2  10       19.23       17.80      1.69 o 
 -10   2  10       69.06       70.91      2.46 o 
  -9   2  10       31.56       27.51      1.76 o 
  -8   2  10        0.23       -1.46      1.19 o 
  -7   2  10        0.00       -1.56      1.14 o 
  -6   2  10        2.26        1.75      1.11 o 
  -5   2  10       74.72       78.58      2.36 o 
  -4   2  10      424.13      404.29      4.82 o 
  -3   2  10       16.61       18.20      1.50 o 
  -2   2  10      133.28      131.72      2.73 o 
  -1   2  10       13.37       23.80      1.34 o 
   0   2  10      155.39      154.10      2.48 o 
   1   2  10       42.40       45.24      1.56 o 
   2   2  10       35.30       44.87      1.83 o 
   3   2  10       69.17       68.78      2.28 o 
   4   2  10       19.08       21.91      1.69 o 
   5   2  10      104.80      108.46      2.71 o 
   6   2  10       35.29       31.74      2.29 o 
   7   2  10      164.97      163.46      4.15 o 
   8   2  10      276.58      315.80      5.69 o 
   9   2  10      101.64      105.58      4.47 o 
  10   2  10       17.15       14.03      3.03 o 
  11   2  10        1.67       -1.36      2.41 o 
  12   2  10       91.54       91.57      4.73 o 
  13   2  10        4.92        2.00      2.93 o 
  14   2  10        0.88       -1.75      2.93 o 
  15   2  10        6.28        6.12      3.73 o 
  16   2  10        0.23       -4.61      3.07 o 
 -20   3  10        0.46       -3.38      3.03 o 
 -19   3  10       13.58       18.21      3.98 o 
 -18   3  10        2.04       -0.37      2.41 o 
 -17   3  10        0.58        1.33      2.31 o 
 -16   3  10        1.73       -1.68      2.21 o 
 -15   3  10        7.24        8.98      2.10 o 
 -14   3  10       45.60       47.54      2.55 o 
 -13   3  10        6.12        7.55      1.85 o 
 -12   3  10      108.48      103.51      3.24 o 
 -11   3  10      322.31      332.28      4.99 o 
 -10   3  10      208.94      198.54      3.84 o 
  -9   3  10       63.23       64.82      2.43 o 
  -8   3  10        3.81        1.84      1.32 o 
  -7   3  10       81.50       85.15      2.59 o 
  -6   3  10       58.87       64.87      2.70 o 
  -5   3  10      246.29      230.59      3.79 o 
  -4   3  10      477.45      468.63      5.47 o 
  -3   3  10      668.49      639.88      6.71 o 
  -2   3  10        3.65        5.47      1.65 o 
  -1   3  10      990.68      999.40      9.02 o 
   0   3  10       73.27       76.48      2.42 o 
   1   3  10        0.64        0.55      1.74 o 
   2   3  10      387.01      378.83      4.26 o 
   3   3  10        3.08        2.12      1.28 o 
   4   3  10       93.04      106.93      2.84 o 
   5   3  10       34.30       34.44      1.97 o 
   6   3  10        0.82        3.61      3.36 o 
   7   3  10       14.19       16.77      2.74 o 
   8   3  10       21.75       28.52      3.47 o 
   9   3  10        0.80        0.05      2.63 o 
  10   3  10        0.88       -0.66      2.63 o 
  11   3  10        1.02       -2.06      2.41 o 
  12   3  10        0.01       -2.73      3.31 o 
  13   3  10       23.43       19.88      3.53 o 
  14   3  10       11.22       17.42      3.70 o 
  15   3  10        2.76        3.09      4.81 o 
 -19   4  10       11.16       10.97      3.03 o 
 -18   4  10        0.01       -3.56      2.41 o 
 -17   4  10       14.73       13.22      2.93 o 
 -16   4  10        2.91       -1.55      2.75 o 
 -15   4  10        2.17        1.87      2.07 o 
 -14   4  10        3.33        1.65      1.90 o 
 -13   4  10      203.68      193.82      4.82 o 
 -12   4  10      335.22      339.32      5.40 o 
 -11   4  10       51.67       49.48      2.41 o 
 -10   4  10       40.22       44.91      2.36 o 
  -9   4  10      184.38      178.62      3.79 o 
  -8   4  10       82.60       72.94      2.59 o 
  -7   4  10        0.09        0.35      1.32 o 
  -6   4  10      140.71      145.34      3.19 o 
  -5   4  10        0.01        0.44      1.50 o 
  -4   4  10      740.06      732.93      7.54 o 
  -3   4  10       60.55       59.09      2.20 o 
  -2   4  10        8.60        7.21      1.44 o 
  -1   4  10        6.21        7.16      1.48 o 
   0   4  10      567.79      578.93      6.34 o 
   1   4  10       24.86       33.39      1.75 o 
   2   4  10      291.74      294.84      4.27 o 
   3   4  10       22.35       16.96      2.70 o 
   4   4  10      113.80      117.78      3.55 o 
   5   4  10      348.87      349.28      5.70 o 
   6   4  10      937.39      912.86     10.41 o 
   7   4  10      195.35      216.50      9.93 o 
   8   4  10       86.96       73.55      5.41 o 
   9   4  10       97.88      109.57      4.79 o 
  10   4  10       63.52       63.02      4.11 o 
  11   4  10        1.56       -1.72      2.63 o 
  12   4  10       12.12       27.38      3.79 o 
  13   4  10       20.43       21.94      3.67 o 
  14   4  10       28.65       33.51      4.76 o 
  15   4  10        0.50        1.79      5.76 o 
 -18   5  10       16.74       13.87      3.03 o 
 -17   5  10        0.69       -1.88      2.34 o 
 -16   5  10        3.35        2.17      2.54 o 
 -15   5  10        4.62        2.12      2.14 o 
 -14   5  10        2.21        3.22      2.29 o 
 -13   5  10       21.96       26.18      2.57 o 
 -12   5  10      168.89      164.00      4.64 o 
 -11   5  10      134.42      156.95      6.50 o 
 -10   5  10      100.61       92.20      5.00 o 
  -9   5  10      470.44      462.22      6.17 o 
  -8   5  10        6.24        8.29      1.80 o 
  -7   5  10        0.17       -0.72      1.52 o 
  -6   5  10       14.28       17.56      1.85 o 
  -5   5  10      609.10      621.28      7.02 o 
  -4   5  10       21.84       25.73      1.89 o 
  -3   5  10       40.37       56.77      2.45 o 
  -2   5  10        2.55        1.22      1.42 o 
  -1   5  10       70.32       64.73      2.32 o 
   0   5  10      185.78      187.76      7.01 o 
   1   5  10      358.92      342.39      5.78 o 
   2   5  10       33.94       35.38      2.54 o 
   3   5  10      166.78      158.13      5.30 o 
   4   5  10       10.47       11.08      2.80 o 
   5   5  10       35.60       23.29      3.22 o 
   6   5  10       19.67       14.06      3.94 o 
   7   5  10        9.58        7.21      2.82 o 
   8   5  10       39.00       44.77      3.69 o 
   9   5  10        1.40        0.87      2.47 o 
  10   5  10       34.43       32.78      3.62 o 
  11   5  10       35.31       22.36      3.62 o 
  12   5  10        0.13       -4.23      2.82 o 
  13   5  10        0.30       -3.33      2.93 o 
  14   5  10        4.66        4.66      3.28 o 
 -17   6  10        0.68        1.33      2.54 o 
 -16   6  10        9.63        7.67      2.80 o 
 -15   6  10       55.68       59.63      3.64 o 
 -14   6  10        0.53       -2.26      2.12 o 
 -13   6  10        0.17       -3.30      2.20 o 
 -12   6  10        0.68       -2.32      1.95 o 
 -11   6  10       31.04       34.22      2.87 o 
 -10   6  10        1.16        0.37      2.07 o 
  -9   6  10       30.51       21.93      2.48 o 
  -8   6  10       20.93       21.86      2.48 o 
  -7   6  10      198.34      178.79      4.04 o 
  -6   6  10       55.16       56.11      2.68 o 
  -5   6  10      104.34      101.61      3.19 o 
  -4   6  10       17.34       24.85      2.18 o 
  -3   6  10       71.98       67.18      2.82 o 
  -2   6  10       19.97       19.78      2.50 o 
  -1   6  10        4.77        3.49      2.10 o 
   0   6  10       96.76       90.61      3.48 o 
   1   6  10       16.09       15.74      2.59 o 
   2   6  10       56.88       57.33      4.13 o 
   3   6  10        0.91       -1.04      2.91 o 
   4   6  10      139.01      112.39      5.06 o 
   5   6  10        0.06       -3.68      2.63 o 
   6   6  10        3.43        1.39      2.88 o 
   7   6  10      109.12       99.38      6.59 o 
   8   6  10        7.86       11.46      4.16 o 
   9   6  10        0.54        1.33      4.16 o 
  10   6  10        0.12       -6.32      7.65 o 
  11   6  10        0.77       -1.72      4.45 o 
  12   6  10        2.27       -6.68      4.45 o 
  13   6  10        0.03       -6.46      4.31 o 
 -16   7  10        3.86        3.15      3.02 o 
 -15   7  10        0.18        0.63      2.54 o 
 -14   7  10        0.48        0.67      2.29 o 
 -13   7  10       22.48       28.90      3.04 o 
 -12   7  10       20.50       15.21      2.73 o 
 -11   7  10       29.73       27.96      2.90 o 
 -10   7  10        6.79        9.58      2.48 o 
  -9   7  10       10.11        6.40      2.79 o 
  -8   7  10        0.08        2.20      2.29 o 
  -7   7  10      302.30      282.79      5.79 o 
  -6   7  10       37.73       39.05      2.87 o 
  -5   7  10        0.86       -1.68      2.34 o 
  -4   7  10       18.02       17.77      2.41 o 
  -3   7  10       11.55       10.00      2.30 o 
  -2   7  10       33.65       32.49      2.94 o 
  -1   7  10        1.99        3.73      2.24 o 
   0   7  10       16.22       24.61      2.75 o 
   1   7  10        8.46        4.73      2.10 o 
   2   7  10       36.54       32.53      3.74 o 
   3   7  10        0.00        1.22      3.10 o 
   4   7  10        0.29       -1.43      2.96 o 
   5   7  10        6.73        5.42      3.29 o 
   6   7  10       26.98       27.35      3.50 o 
   7   7  10        9.27        7.42      3.32 o 
   8   7  10       18.38       15.41      4.64 o 
   9   7  10        0.63       -2.07      4.16 o 
  10   7  10       10.43        6.90      5.11 o 
  11   7  10        0.04        1.26      4.99 o 
  12   7  10        0.21       -7.49      4.99 o 
 -14   8  10        2.06       -0.11      2.88 o 
 -13   8  10        7.52       11.03      2.78 o 
 -12   8  10        1.56        0.68      2.41 o 
 -11   8  10        1.79        5.31      2.29 o 
 -10   8  10        8.29        8.70      2.34 o 
  -9   8  10        0.69        3.68      2.14 o 
  -8   8  10       94.20      120.01      8.10 o 
  -7   8  10        1.44        1.39      2.99 o 
  -6   8  10        0.62       -1.42      2.80 o 
  -5   8  10        7.28        7.67      3.13 o 
  -4   8  10       15.93       13.99      4.70 o 
  -3   8  10       53.34       61.95      4.19 o 
  -2   8  10        7.19        7.70      2.91 o 
  -1   8  10       21.80       27.88      2.94 o 
   0   8  10       13.57        7.41      2.53 o 
   1   8  10        9.14        5.78      2.33 o 
   2   8  10        8.37        6.89      3.28 o 
   3   8  10        4.47        4.14      3.16 o 
   4   8  10       24.36        9.12      3.10 o 
   5   8  10        1.01       -3.05      2.80 o 
   6   8  10        0.36       -2.09      2.91 o 
   7   8  10       14.55        6.43      7.63 o 
   8   8  10        1.12       -0.67      5.32 o 
   9   8  10       28.00       34.97      5.87 o 
  10   8  10        2.85       -3.99      4.71 o 
 -12   9  10        3.50        4.98      3.69 o 
 -11   9  10       18.00       19.56      6.49 o 
 -10   9  10        4.44        7.32      3.57 o 
  -9   9  10        0.10        1.19      3.03 o 
  -8   9  10        0.05       -0.80      3.03 o 
  -7   9  10        6.01        0.00      3.07 o 
  -6   9  10       70.19       78.07      4.79 o 
  -5   9  10       43.53       49.98      4.47 o 
  -4   9  10        3.49        3.58      3.19 o 
  -3   9  10       25.82       22.72      3.62 o 
  -2   9  10        5.08        7.70      3.13 o 
  -1   9  10        0.01        1.93      2.88 o 
   0   9  10        1.45        4.72      3.46 o 
   1   9  10       12.98       13.56      4.45 o 
   2   9  10        2.25        5.04      3.35 o 
   3   9  10        0.77       -3.97      3.19 o 
   4   9  10        0.04       -2.16      3.29 o 
   5   9  10       10.81       10.35      3.89 o 
   6   9  10        2.44       -2.23      3.34 o 
   7   9  10       10.91       12.99      3.80 o 
   8   9  10       10.17        8.54      5.40 o 
  -9  10  10        1.27       -0.67      4.39 o 
  -8  10  10        1.48        1.59      3.13 o 
  -7  10  10        6.36        8.13      4.52 o 
  -6  10  10        3.18        8.21      4.60 o 
  -5  10  10        0.19        2.00      3.28 o 
  -4  10  10        8.10       10.62      3.70 o 
  -3  10  10        6.18        2.94      3.19 o 
  -2  10  10        6.24       11.20      3.42 o 
  -1  10  10        5.53       11.32      3.62 o 
   0  10  10        0.00        0.74      8.65 o 
   1  10  10        8.47       17.24      5.11 o 
   2  10  10        1.62        6.46      4.79 o 
   3  10  10        2.58        1.33      4.43 o 
   4  10  10        0.05        1.89      4.31 o 
   5  10  10        0.34        5.54      4.92 o 
 -20   1  11        0.96       -4.55      3.03 o 
 -19   1  11        0.46       -4.55      3.03 o 
 -18   1  11        6.30        5.95      1.89 o 
 -17   1  11       20.41       27.22      2.43 o 
 -16   1  11       84.48       73.66      3.09 o 
 -15   1  11        0.29        1.54      1.71 o 
 -14   1  11       77.14       73.10      2.85 o 
 -13   1  11        5.97        8.42      1.61 o 
 -12   1  11       50.00       54.05      2.33 o 
 -11   1  11      143.88      134.96      3.78 o 
 -10   1  11       54.88       64.72      2.36 o 
  -9   1  11       66.66       55.07      2.16 o 
  -8   1  11       19.48       21.56      1.45 o 
  -7   1  11      750.42      714.11      7.23 o 
  -6   1  11       83.70       81.99      2.41 o 
  -5   1  11      271.01      272.43      3.88 o 
  -4   1  11        5.88       10.60      1.56 o 
  -3   1  11       25.07       23.62      1.39 o 
  -2   1  11       15.00       14.58      1.11 o 
  -1   1  11      110.12      105.74      2.26 o 
   0   1  11       26.59       26.11      1.35 o 
   1   1  11       38.94       38.43      1.43 o 
   2   1  11       11.88       14.52      1.77 o 
   3   1  11       24.85       33.12      1.50 o 
   4   1  11      322.04      324.84      5.20 o 
   5   1  11       12.76       18.02      1.95 o 
   6   1  11        2.12       -0.51      1.67 o 
   7   1  11        1.80       -2.36      1.71 o 
   8   1  11       16.37       20.42      2.31 o 
   9   1  11        4.41        0.00      1.95 o 
  10   1  11       14.76       16.92      2.44 o 
  11   1  11        0.34        2.48      2.29 o 
  12   1  11       92.45       99.83      4.86 o 
  13   1  11        1.02        2.44      2.69 o 
  14   1  11        0.99       -3.06      2.74 o 
  15   1  11       25.13       39.28      4.23 o 
 -20   2  11        0.46       -6.99      4.66 o 
 -19   2  11       17.07       19.13      3.07 o 
 -18   2  11        1.02        0.62      2.07 o 
 -17   2  11        0.23       -1.31      1.86 o 
 -16   2  11        0.18       -2.47      1.65 o 
 -15   2  11       30.67       27.45      2.25 o 
 -14   2  11        0.25       -2.30      1.54 o 
 -13   2  11      279.94      259.74      5.54 o 
 -12   2  11        0.06        1.52      1.59 o 
 -11   2  11       10.38       13.86      2.58 o 
 -10   2  11      416.92      427.93      5.65 o 
  -9   2  11       59.97       55.99      2.19 o 
  -8   2  11       21.92       15.97      1.54 o 
  -7   2  11       21.83       17.93      1.59 o 
  -6   2  11        7.26        4.61      1.26 o 
  -5   2  11      640.33      660.49      7.64 o 
  -4   2  11      158.31      161.68      3.66 o 
  -3   2  11      142.23      154.46      3.09 o 
  -2   2  11      106.90       93.75      2.55 o 
  -1   2  11      223.86      230.71      3.71 o 
   0   2  11       28.81       33.12      1.80 o 
   1   2  11      151.20      162.23      3.42 o 
   2   2  11      200.74      204.83      2.73 o 
   3   2  11       73.64       69.18      2.79 o 
   4   2  11       46.86       53.23      2.60 o 
   5   2  11      183.72      182.94      4.11 o 
   6   2  11        0.23       -2.26      1.86 o 
   7   2  11       79.20       88.39      3.50 o 
   8   2  11       23.83       27.28      2.54 o 
   9   2  11       55.87       56.79      6.33 o 
  10   2  11       44.22       51.71      3.96 o 
  11   2  11        0.91        3.30      2.80 o 
  12   2  11       66.82       67.48      4.58 o 
  13   2  11        1.30        4.51      3.19 o 
  14   2  11       13.77        6.45      3.57 o 
  15   2  11       12.22        4.31      6.66 o 
 -19   3  11        3.10       -2.40      3.51 o 
 -18   3  11        2.29        2.66      2.54 o 
 -17   3  11        0.00       -1.30      2.21 o 
 -16   3  11        8.13       10.10      2.50 o 
 -15   3  11        0.94       -0.94      1.62 o 
 -14   3  11        0.17       -2.35      1.57 o 
 -13   3  11      175.23      182.41      4.25 o 
 -12   3  11      193.22      178.30      3.95 o 
 -11   3  11        0.21       -0.21      1.54 o 
 -10   3  11       91.54       82.80      2.83 o 
  -9   3  11      336.93      329.18      6.61 o 
  -8   3  11      465.16      451.96      5.92 o 
  -7   3  11      109.16      123.07      3.09 o 
  -6   3  11        0.50       -0.85      1.18 o 
  -5   3  11       28.62       29.90      1.89 o 
  -4   3  11       87.47       84.58      4.00 o 
  -3   3  11      134.78      122.72      2.94 o 
  -2   3  11       50.58       55.95      2.23 o 
  -1   3  11       19.55       22.98      1.75 o 
   0   3  11      156.90      173.05      3.31 o 
   1   3  11       63.26       65.41      2.37 o 
   2   3  11        8.06       10.64      1.53 o 
   3   3  11        7.77        7.16      1.95 o 
   4   3  11      438.26      450.72      5.49 o 
   5   3  11       52.63       48.06      2.65 o 
   6   3  11       51.91       61.50      3.62 o 
   7   3  11        8.42        1.30      2.24 o 
   8   3  11       10.60        7.59      2.74 o 
   9   3  11       41.83       49.93      6.44 o 
  10   3  11       11.45        5.87      2.82 o 
  11   3  11        3.45        1.26      2.74 o 
  12   3  11       44.08       43.79      4.42 o 
  13   3  11        0.12       -0.23      3.19 o 
  14   3  11       34.67       46.68      6.92 o 
  15   3  11        1.63        1.40      3.57 o 
 -19   4  11        3.09        4.48      2.80 o 
 -18   4  11       10.44       13.79      3.07 o 
 -17   4  11        0.07       -3.11      2.41 o 
 -16   4  11       18.63       17.22      2.57 o 
 -15   4  11        0.13       -2.43      3.43 o 
 -14   4  11        1.89       -0.86      1.91 o 
 -13   4  11        0.31       -0.27      1.84 o 
 -12   4  11       12.77       17.73      2.06 o 
 -11   4  11       27.91       36.76      2.31 o 
 -10   4  11       23.52       22.07      2.06 o 
  -9   4  11        9.35        9.96      2.07 o 
  -8   4  11      143.16      156.93      3.49 o 
  -7   4  11      198.72      187.74      3.73 o 
  -6   4  11        0.01       -1.82      1.45 o 
  -5   4  11      343.36      316.61      4.74 o 
  -4   4  11       67.28       56.97      2.34 o 
  -3   4  11      129.89      123.43      3.75 o 
  -2   4  11       68.85       70.57      2.48 o 
  -1   4  11        3.60        1.43      1.79 o 
   0   4  11       32.03       40.65      2.06 o 
   1   4  11        0.76        1.97      1.33 o 
   2   4  11        0.95       -0.08      1.82 o 
   3   4  11       16.68       17.01      2.74 o 
   4   4  11        9.72       10.54      3.03 o 
   5   4  11       13.02       21.38      4.57 o 
   6   4  11       31.88       35.52      4.92 o 
   7   4  11       78.94       84.22      5.40 o 
   8   4  11        0.11       -1.00      2.74 o 
   9   4  11        2.78        5.05      2.82 o 
  10   4  11       36.52       31.65      3.62 o 
  11   4  11       24.14       27.90      6.11 o 
  12   4  11        0.01       -2.09      2.82 o 
  13   4  11       13.33        8.38      3.42 o 
  14   4  11       14.07       16.30      4.63 o 
 -18   5  11        0.02       -4.46      3.81 o 
 -17   5  11        0.24       -1.81      2.63 o 
 -16   5  11        0.30       -0.86      2.20 o 
 -15   5  11        2.81        2.32      2.23 o 
 -14   5  11        0.01       -2.93      2.11 o 
 -13   5  11       14.16       14.97      3.74 o 
 -12   5  11       36.81       40.88      3.07 o 
 -11   5  11       48.16       57.54      3.15 o 
 -10   5  11       96.46       96.25      3.19 o 
  -9   5  11       16.31       18.52      2.11 o 
  -8   5  11      147.10      152.81      4.37 o 
  -7   5  11      204.30      209.76      4.14 o 
  -6   5  11       59.57       58.47      2.64 o 
  -5   5  11       54.97       55.34      2.50 o 
  -4   5  11      161.47      152.30      3.43 o 
  -3   5  11       16.91       22.04      1.93 o 
  -2   5  11       63.74       65.49      2.57 o 
  -1   5  11        1.14       -1.04      1.50 o 
   0   5  11      290.26      308.12      5.52 o 
   1   5  11       39.02       47.34      2.84 o 
   2   5  11       11.41        7.76      2.95 o 
   3   5  11       10.86        8.38      2.88 o 
   4   5  11      211.53      184.25      5.77 o 
   5   5  11        2.66        4.90      3.24 o 
   6   5  11        4.53       -0.67      3.76 o 
   7   5  11       35.08       26.56      4.92 o 
   8   5  11       67.69       64.72      6.32 o 
   9   5  11        2.20       -6.99      4.66 o 
  10   5  11       16.04       24.91      4.92 o 
  11   5  11       18.46       12.48      4.64 o 
  12   5  11        4.24       -4.42      3.98 o 
  13   5  11        2.91       -2.33      9.65 o 
 -17   6  11        3.32       10.89      3.82 o 
 -16   6  11        9.92       12.76      3.03 o 
 -15   6  11        0.41       -0.25      3.07 o 
 -14   6  11        0.92        1.82      2.29 o 
 -13   6  11       14.21       15.48      2.63 o 
 -12   6  11       13.63       12.63      2.41 o 
 -11   6  11       88.73       93.70      3.94 o 
 -10   6  11      163.17      156.30      4.53 o 
  -9   6  11       18.97       24.44      2.57 o 
  -8   6  11      132.57      126.14      5.00 o 
  -7   6  11        1.44       -0.25      2.17 o 
  -6   6  11      191.00      178.59      3.94 o 
  -5   6  11      281.07      275.68      5.74 o 
  -4   6  11        8.98        8.27      1.78 o 
  -3   6  11        2.38       -1.34      2.31 o 
  -2   6  11       22.20       16.92      2.58 o 
  -1   6  11      351.29      348.05      6.18 o 
   0   6  11       10.13        7.01      2.24 o 
   1   6  11      131.79      130.89      4.15 o 
   2   6  11        2.85       -1.39      2.93 o 
   3   6  11        0.02       -2.66      2.89 o 
   4   6  11        6.35        0.20      2.95 o 
   5   6  11        0.14       -3.64      2.88 o 
   6   6  11        6.67        2.16      3.10 o 
   7   6  11        1.88       -3.33      5.66 o 
   8   6  11        7.14        0.77      4.45 o 
   9   6  11        0.89       -5.11      4.99 o 
  10   6  11        0.23       -3.18      4.16 o 
  11   6  11        0.75       -3.48      4.16 o 
  12   6  11        0.40       -6.46      4.31 o 
 -16   7  11       35.39       45.86      4.09 o 
 -15   7  11        0.90        3.56      2.47 o 
 -14   7  11       21.14       23.02      3.84 o 
 -13   7  11        2.00        3.83      2.66 o 
 -12   7  11       80.45       84.81      4.05 o 
 -11   7  11        4.67        5.78      2.50 o 
 -10   7  11       19.84       17.48      4.13 o 
  -9   7  11        9.37        7.70      2.41 o 
  -8   7  11        1.02        0.05      2.61 o 
  -7   7  11       62.28       60.87      4.12 o 
  -6   7  11        0.82        1.73      2.74 o 
  -5   7  11       39.72       36.48      3.80 o 
  -4   7  11       12.68       13.93      2.41 o 
  -3   7  11        4.98        0.43      2.26 o 
  -2   7  11        0.65        2.46      2.50 o 
  -1   7  11        2.54        2.88      2.10 o 
   0   7  11       38.70       41.90      2.99 o 
   1   7  11        3.00        3.46      3.19 o 
   2   7  11       16.46       16.64      3.35 o 
   3   7  11        0.16        2.79      2.93 o 
   4   7  11       11.82        7.94      3.16 o 
   5   7  11        5.71        4.91      3.16 o 
   6   7  11        2.43       -1.43      3.16 o 
   7   7  11        0.17       -1.86      4.45 o 
   8   7  11       16.53        6.09      4.45 o 
   9   7  11       11.61        7.32      4.71 o 
  10   7  11        5.71        0.41      5.32 o 
  11   7  11        1.82       -7.39      4.92 o 
 -14   8  11        1.50       -1.88      3.84 o 
 -13   8  11        0.77       -0.56      2.88 o 
 -12   8  11        1.28       -3.10      2.07 o 
 -11   8  11        5.54        7.88      2.53 o 
 -10   8  11       28.47       31.86      3.10 o 
  -9   8  11        7.76        3.11      3.07 o 
  -8   8  11        8.31        7.09      3.10 o 
  -7   8  11        7.08        3.58      3.03 o 
  -6   8  11       32.70       35.38      3.80 o 
  -5   8  11        4.75       -0.20      3.03 o 
  -4   8  11       56.37       54.42      4.58 o 
  -3   8  11       11.45       10.24      3.23 o 
  -2   8  11       17.88       22.74      3.31 o 
  -1   8  11        0.95       -2.34      3.37 o 
   0   8  11        0.52        0.78      2.41 o 
   1   8  11        9.20        9.65      5.10 o 
   2   8  11        0.33       -1.23      3.03 o 
   3   8  11        9.87       13.76      3.87 o 
   4   8  11        8.66        9.09      3.29 o 
   5   8  11        4.90        8.75      3.28 o 
   6   8  11        6.16        6.61      3.34 o 
   7   8  11        5.56       -3.80      4.79 o 
   8   8  11        4.87       -1.05      4.92 o 
   9   8  11       10.73        8.62      5.32 o 
 -12   9  11        3.27       -1.11      3.42 o 
 -11   9  11       34.05       43.71      4.47 o 
 -10   9  11        0.33        0.29      3.13 o 
  -9   9  11        0.00       -1.29      3.03 o 
  -8   9  11        6.11       14.30      3.57 o 
  -7   9  11       17.56       21.27      3.67 o 
  -6   9  11       42.15       45.17      4.23 o 
  -5   9  11       98.24      134.04      5.86 o 
  -4   9  11        0.06        5.50      3.13 o 
  -3   9  11        0.59        0.50      4.20 o 
  -2   9  11        1.65        3.33      4.08 o 
  -1   9  11        0.05        2.27      2.82 o 
   0   9  11        4.77        8.13      4.16 o 
   1   9  11        1.04        1.96      5.66 o 
   2   9  11        4.89        5.70      3.35 o 
   3   9  11       11.84       16.40      3.74 o 
   4   9  11        6.92        3.57      3.74 o 
   5   9  11        0.41       -1.12      3.56 o 
   6   9  11       12.15       18.57      4.01 o 
   7   9  11        3.86       -4.43      5.28 o 
  -8  10  11       11.93       14.72      3.80 o 
  -7  10  11        0.00        4.61      3.53 o 
  -6  10  11        1.16        3.99      3.53 o 
  -5  10  11        6.75       10.33      3.67 o 
  -4  10  11        8.92       15.28      3.70 o 
  -3  10  11       32.23       38.85      7.43 o 
  -2  10  11       16.54       32.91      4.13 o 
  -1  10  11        6.51       -1.11      3.03 o 
   0  10  11        1.55       -1.68      4.33 o 
   1  10  11        0.00       -1.70      4.16 o 
   2  10  11        2.20        0.59      4.16 o 
   3  10  11        0.11       -4.13      4.43 o 
 -20   0  12        0.02        2.66      4.66 o 
 -19   0  12        0.05       -3.66      3.29 o 
 -18   0  12        1.47       -3.02      3.03 o 
 -17   0  12        3.17        1.29      2.34 o 
 -16   0  12       19.33       19.08      2.93 o 
 -15   0  12       56.15       66.71      3.80 o 
 -14   0  12        0.97       -3.04      2.03 o 
 -13   0  12        4.64        0.00      1.92 o 
 -12   0  12     1043.60      930.77     12.42 o 
 -11   0  12      250.06      271.17      5.88 o 
 -10   0  12      383.26      379.99      7.04 o 
  -9   0  12       14.43       14.35      2.15 o 
  -8   0  12        4.62        5.10      1.92 o 
  -7   0  12      101.31      108.98      3.70 o 
  -6   0  12      881.71      843.00     10.76 o 
  -5   0  12     1399.57     1467.05     15.88 o 
  -4   0  12     1469.81     1489.78     17.18 o 
  -3   0  12       19.82       23.87      2.03 o 
  -2   0  12       88.50       92.32      3.31 o 
  -1   0  12      107.43      110.08      3.46 o 
   0   0  12       84.77       97.05      3.19 o 
   1   0  12      415.64      457.74      6.76 o 
   2   0  12      175.68      182.20      4.19 o 
   3   0  12      180.90      172.27      6.32 o 
   4   0  12       83.02       85.31      4.16 o 
   5   0  12       52.66       61.06      5.32 o 
   6   0  12      360.81      343.01      8.23 o 
   7   0  12      366.38      354.57      8.70 o 
   8   0  12      267.56      262.01      7.75 o 
   9   0  12        1.90        1.08      3.03 o 
  10   0  12       29.50       35.35      4.45 o 
  11   0  12        0.81        8.12      3.51 o 
  12   0  12      169.67      143.25      6.81 o 
  13   0  12       59.90       69.88      7.99 o 
  14   0  12       10.03        0.00      5.32 o 
  15   0  12        2.61        5.99      5.99 o 
 -20   1  12        3.69        7.32      5.99 o 
 -19   1  12       41.63       61.46      3.82 o 
 -18   1  12        0.00       -1.43      1.89 o 
 -17   1  12       14.69       15.70      2.13 o 
 -16   1  12        5.67        6.92      1.89 o 
 -15   1  12        4.38        5.15      1.80 o 
 -14   1  12       53.93       55.57      3.10 o 
 -13   1  12      157.44      140.41      3.63 o 
 -12   1  12       69.70       62.53      2.79 o 
 -11   1  12        0.36        0.00      1.49 o 
 -10   1  12       26.42       27.74      2.01 o 
  -9   1  12      469.42      469.74      6.07 o 
  -8   1  12      128.54      130.98      2.67 o 
  -7   1  12       36.29       39.92      2.28 o 
  -6   1  12     1133.72     1060.81      8.77 o 
  -5   1  12      218.03      219.48      3.30 o 
  -4   1  12      639.79      621.05      6.41 o 
  -3   1  12        0.40       -0.63      1.02 o 
  -2   1  12        4.57        4.52      1.16 o 
  -1   1  12       43.39       45.86      1.80 o 
   0   1  12       12.54       13.17      1.27 o 
   1   1  12       45.16       46.05      1.81 o 
   2   1  12      185.73      191.47      3.30 o 
   3   1  12       55.81       61.70      2.34 o 
   4   1  12      395.60      399.01      5.98 o 
   5   1  12       45.30       51.92      2.73 o 
   6   1  12        0.82        0.71      1.71 o 
   7   1  12      212.83      220.85      4.89 o 
   8   1  12        0.12       -0.65      1.95 o 
   9   1  12       18.04       20.91      2.63 o 
  10   1  12       44.30       53.94      3.38 o 
  11   1  12       48.53       51.03      3.96 o 
  12   1  12        6.30       -1.85      3.89 o 
  13   1  12        0.32       -1.19      2.80 o 
  14   1  12        2.47       -1.00      3.03 o 
  15   1  12       80.52       96.83      5.74 o 
 -19   2  12       79.40       89.49      5.87 o 
 -18   2  12        0.72        0.40      2.08 o 
 -17   2  12        7.73        9.33      2.53 o 
 -16   2  12        3.98        6.46      2.31 o 
 -15   2  12       41.18       43.70      2.97 o 
 -14   2  12        0.98       -1.18      1.97 o 
 -13   2  12       58.09       74.14      3.57 o 
 -12   2  12      112.73      102.67      3.19 o 
 -11   2  12        2.89        0.48      1.91 o 
 -10   2  12       92.58       98.27      3.01 o 
  -9   2  12        4.07        3.60      1.50 o 
  -8   2  12       47.59       48.98      2.29 o 
  -7   2  12      592.78      580.95      6.52 o 
  -6   2  12       42.86       50.04      2.19 o 
  -5   2  12       46.17       42.36      2.49 o 
  -4   2  12        4.63        6.05      1.34 o 
  -3   2  12      299.90      276.74      4.15 o 
  -2   2  12       36.10       32.92      1.84 o 
  -1   2  12      172.49      169.94      3.30 o 
   0   2  12       11.61       14.87      1.86 o 
   1   2  12        3.65        5.45      1.24 o 
   2   2  12       15.20       17.28      1.36 o 
   3   2  12      262.93      265.37      4.61 o 
   4   2  12      135.27      132.25      3.55 o 
   5   2  12        4.15        3.84      1.71 o 
   6   2  12       86.42       77.76      3.23 o 
   7   2  12        6.28       10.09      2.14 o 
   8   2  12       26.30       18.63      3.76 o 
   9   2  12       32.08       39.57      4.99 o 
  10   2  12       18.55       23.97      4.45 o 
  11   2  12        8.37        9.98      3.98 o 
  12   2  12        0.09        0.62      2.63 o 
  13   2  12        0.00       -4.11      2.74 o 
  14   2  12        0.00       -1.97      2.82 o 
 -19   3  12        0.83       -2.66      5.32 o 
 -18   3  12        6.23        1.55      3.51 o 
 -17   3  12        9.16        9.10      3.07 o 
 -16   3  12       23.80       22.69      2.36 o 
 -15   3  12        8.22        7.14      1.84 o 
 -14   3  12       13.36       11.59      1.99 o 
 -13   3  12       28.52       31.38      2.29 o 
 -12   3  12        0.00       -0.75      1.69 o 
 -11   3  12        2.20       -1.05      1.59 o 
 -10   3  12       52.74       54.58      2.59 o 
  -9   3  12        0.16       -0.82      1.45 o 
  -8   3  12        0.51       -2.30      1.54 o 
  -7   3  12      467.45      457.29      5.82 o 
  -6   3  12      102.94      103.53      2.96 o 
  -5   3  12       31.37       42.94      2.23 o 
  -4   3  12      503.01      488.79      5.83 o 
  -3   3  12       12.94       14.38      1.69 o 
  -2   3  12        1.43       -0.49      1.25 o 
  -1   3  12       23.48       24.44      1.80 o 
   0   3  12      130.79      125.88      3.07 o 
   1   3  12       13.60       11.25      1.60 o 
   2   3  12       78.74       83.04      3.24 o 
   3   3  12       17.45       17.94      2.11 o 
   4   3  12        7.55       10.61      2.11 o 
   5   3  12        7.41       13.98      3.76 o 
   6   3  12      139.94      123.36      7.65 o 
   7   3  12        0.87       -1.72      2.41 o 
   8   3  12      209.60      214.43      6.62 o 
   9   3  12        1.69        1.37      2.63 o 
  10   3  12        6.59        5.24      3.03 o 
  11   3  12       56.62       69.34      4.69 o 
  12   3  12       20.11       18.08      3.53 o 
  13   3  12        1.14        1.41      3.31 o 
  14   3  12       14.54       29.27      4.23 o 
 -18   4  12        4.17        4.84      2.94 o 
 -17   4  12        0.54       -0.11      2.29 o 
 -16   4  12        4.46        6.50      2.29 o 
 -15   4  12       41.52       42.29      4.62 o 
 -14   4  12        5.32        2.89      2.14 o 
 -13   4  12        6.27        5.00      1.89 o 
 -12   4  12       38.77       41.93      2.86 o 
 -11   4  12        1.43        1.99      2.00 o 
 -10   4  12      235.32      222.50      4.33 o 
  -9   4  12      553.77      580.33      7.07 o 
  -8   4  12       48.97       40.50      2.29 o 
  -7   4  12      628.34      615.77      8.54 o 
  -6   4  12      219.32      221.36      4.14 o 
  -5   4  12      190.00      179.06      6.26 o 
  -4   4  12      134.65      128.40      3.35 o 
  -3   4  12       20.23       16.69      1.89 o 
  -2   4  12       21.98       21.65      1.93 o 
  -1   4  12      289.14      291.10      4.58 o 
   0   4  12      113.16      120.91      3.09 o 
   1   4  12      125.52      115.93      3.11 o 
   2   4  12       66.54       67.56      3.00 o 
   3   4  12      703.24      669.95     10.32 o 
   4   4  12      430.17      448.23      8.38 o 
   5   4  12      238.62      217.59      7.96 o 
   6   4  12      192.68      202.58     10.98 o 
   7   4  12        2.37       -5.01      3.51 o 
   8   4  12        1.60        0.04      4.99 o 
   9   4  12       22.75       25.71      4.64 o 
  10   4  12        8.78       11.31      4.45 o 
  11   4  12       17.04       18.69      4.64 o 
  12   4  12       57.54       55.79      6.32 o 
  13   4  12        2.71       -5.66      4.24 o 
 -18   5  12        0.10       -3.81      2.54 o 
 -17   5  12        7.24        5.10      2.63 o 
 -16   5  12        5.67        3.52      2.45 o 
 -15   5  12        1.01        2.41      2.20 o 
 -14   5  12        9.75        6.90      2.40 o 
 -13   5  12        5.91        0.17      2.07 o 
 -12   5  12       24.33       22.46      2.63 o 
 -11   5  12       37.81       33.12      2.73 o 
 -10   5  12      147.63      145.41      3.67 o 
  -9   5  12       78.90       82.27      3.05 o 
  -8   5  12        0.11        0.32      1.71 o 
  -7   5  12       21.61       21.06      2.06 o 
  -6   5  12       57.52       50.00      3.32 o 
  -5   5  12      230.41      211.54      4.25 o 
  -4   5  12      267.79      271.51      4.55 o 
  -3   5  12      159.99      159.81      3.64 o 
  -2   5  12        8.13        7.29      1.65 o 
  -1   5  12       59.75       59.62      3.42 o 
   0   5  12       80.18       72.11      3.27 o 
   1   5  12       40.73       46.06      3.80 o 
   2   5  12        1.77       -4.06      2.70 o 
   3   5  12       14.43       17.06      3.31 o 
   4   5  12      101.53       94.97      4.67 o 
   5   5  12       32.35       37.34      3.89 o 
   6   5  12      114.32      106.39      6.54 o 
   7   5  12        1.31       -3.52      3.98 o 
   8   5  12       42.84       44.23      5.40 o 
   9   5  12        0.77       -2.99      3.76 o 
  10   5  12        0.01       -4.93      6.66 o 
  11   5  12        1.62        4.33      5.66 o 
  12   5  12        2.82       -5.85      4.31 o 
 -17   6  12       10.96       14.50      3.31 o 
 -16   6  12       45.93       51.25      3.64 o 
 -15   6  12        0.30       -2.51      2.40 o 
 -14   6  12        0.35       -0.74      2.29 o 
 -13   6  12        4.04       -0.13      2.29 o 
 -12   6  12       11.82        6.20      2.69 o 
 -11   6  12       37.36       45.47      3.27 o 
 -10   6  12       82.17       74.66      3.48 o 
  -9   6  12        0.70        0.49      2.26 o 
  -8   6  12      126.34      116.84      4.03 o 
  -7   6  12       84.82       85.46      3.15 o 
  -6   6  12       17.35       22.08      2.27 o 
  -5   6  12      145.25      143.48      3.70 o 
  -4   6  12        1.73       -0.37      1.70 o 
  -3   6  12      107.84      108.86      3.95 o 
  -2   6  12      201.32      203.06      4.84 o 
  -1   6  12        2.41        9.06      2.30 o 
   0   6  12       36.57       50.88      3.23 o 
   1   6  12        3.92       -1.49      2.76 o 
   2   6  12       40.67       39.54      3.89 o 
   3   6  12       21.10        9.76      5.54 o 
   4   6  12        0.79       -0.08      3.28 o 
   5   6  12       16.00       14.82      3.49 o 
   6   6  12       73.00       71.57      6.34 o 
   7   6  12        7.94        2.33      4.99 o 
   8   6  12        3.94        0.52      4.66 o 
   9   6  12        0.19       -6.49      4.33 o 
  10   6  12        3.39       -3.66      6.99 o 
  11   6  12        1.19       -6.09      4.64 o 
 -15   7  12        0.09        1.69      2.44 o 
 -14   7  12        0.16        0.71      2.48 o 
 -13   7  12        0.73        1.40      2.48 o 
 -12   7  12       12.54       16.18      2.70 o 
 -11   7  12        2.06        3.52      2.34 o 
 -10   7  12       10.40        8.09      3.17 o 
  -9   7  12       15.62       18.60      2.78 o 
  -8   7  12        3.75        1.03      2.98 o 
  -7   7  12       10.86       13.36      2.49 o 
  -6   7  12       72.24       82.40      4.58 o 
  -5   7  12       23.98       41.04      2.99 o 
  -4   7  12        0.35        3.57      2.79 o 
  -3   7  12        8.90        6.39      2.36 o 
  -2   7  12       10.42        9.60      2.41 o 
  -1   7  12       32.17       34.38      4.32 o 
   0   7  12       78.71       78.64      3.76 o 
   1   7  12        0.41       -3.80      2.95 o 
   2   7  12       51.05       50.14      4.19 o 
   3   7  12       60.57       56.56      4.35 o 
   4   7  12       14.69        9.06      3.42 o 
   5   7  12       23.26       22.08      3.56 o 
   6   7  12        9.04       -0.84      4.45 o 
   7   7  12        9.72        8.33      4.92 o 
   8   7  12        0.00       -5.16      4.64 o 
   9   7  12        0.19        3.57      5.11 o 
  10   7  12        4.52       -2.66      5.11 o 
 -13   8  12        0.37        1.01      2.65 o 
 -12   8  12       15.91       18.89      3.67 o 
 -11   8  12        0.80        2.07      2.68 o 
 -10   8  12       29.36       24.03      3.18 o 
  -9   8  12       10.08       10.57      3.63 o 
  -8   8  12        3.61        7.61      3.28 o 
  -7   8  12       31.80       30.28      3.84 o 
  -6   8  12        5.61        4.61      4.70 o 
  -5   8  12        0.12        5.14      3.56 o 
  -4   8  12        1.03        0.35      3.13 o 
  -3   8  12        0.07       -2.88      2.70 o 
  -2   8  12       11.71       13.35      2.69 o 
  -1   8  12        1.95        0.80      2.41 o 
   0   8  12       18.50       18.00      3.28 o 
   1   8  12        0.41        2.00      3.19 o 
   2   8  12       24.02       33.89      4.28 o 
   3   8  12        0.98       -4.54      3.03 o 
   4   8  12        0.24       -3.28      4.09 o 
   5   8  12        6.97        3.27      3.50 o 
   6   8  12        0.03        2.66      5.11 o 
   7   8  12        7.68        9.43      7.32 o 
   8   8  12        5.60        6.32      5.59 o 
 -11   9  12        0.05       -0.31      4.79 o 
 -10   9  12        4.25        7.15      3.73 o 
  -9   9  12       13.75       20.00      3.96 o 
  -8   9  12       18.83       21.32      3.84 o 
  -7   9  12        0.07        2.03      3.13 o 
  -6   9  12       44.68       58.52      4.61 o 
  -5   9  12        0.01        4.80      3.13 o 
  -4   9  12        1.08        2.49      3.13 o 
  -3   9  12        8.26        7.13      3.31 o 
  -2   9  12        0.02        3.68      3.22 o 
  -1   9  12        1.21        1.40      5.32 o 
   0   9  12        1.06        6.58      4.16 o 
   1   9  12        0.07       -1.68      4.33 o 
   2   9  12        0.15        0.73      3.35 o 
   3   9  12        2.05        2.86      3.56 o 
   4   9  12        0.44        0.80      3.34 o 
   5   9  12        0.69        0.46      3.75 o 
   6   9  12        0.10       -1.96      5.80 o 
  -7  10  12        0.35        2.60      4.25 o 
  -6  10  12        8.12       11.66      3.92 o 
  -5  10  12        8.18       13.64      3.80 o 
  -4  10  12       26.56       28.17      4.60 o 
  -3  10  12        0.03        3.84      3.53 o 
  -2  10  12        0.59        0.12      4.36 o 
  -1  10  12        2.94        3.39      5.99 o 
   0  10  12        1.18        8.98      4.99 o 
   1  10  12        2.77        7.19      4.92 o 
   2  10  12        8.55        9.82      4.92 o 
 -19   1  13        0.01       -1.47      2.19 o 
 -18   1  13        0.02        0.79      2.01 o 
 -17   1  13       18.55       25.48      2.61 o 
 -16   1  13       18.48       18.21      2.25 o 
 -15   1  13       17.19       15.96      2.13 o 
 -14   1  13        8.34        6.75      1.84 o 
 -13   1  13       31.29       32.42      2.39 o 
 -12   1  13        5.51        3.95      2.00 o 
 -11   1  13      535.77      492.07      6.66 o 
 -10   1  13        8.62       12.23      2.24 o 
  -9   1  13      330.10      321.06      5.06 o 
  -8   1  13        7.83        5.19      1.49 o 
  -7   1  13       14.91       13.57      2.09 o 
  -6   1  13       98.82       91.27      2.92 o 
  -5   1  13        1.76        0.14      1.61 o 
  -4   1  13        0.01       -1.01      1.20 o 
  -3   1  13       15.39       13.04      1.48 o 
  -2   1  13      313.44      297.24      3.89 o 
  -1   1  13       45.20       46.58      1.83 o 
   0   1  13       87.56       81.95      2.59 o 
   1   1  13       23.43       23.22      1.76 o 
   2   1  13       21.29       18.73      2.40 o 
   3   1  13       48.43       53.23      3.65 o 
   4   1  13       27.24       34.59      2.44 o 
   5   1  13       14.19       18.49      2.29 o 
   6   1  13       23.34       25.21      2.36 o 
   7   1  13        0.01       -2.93      1.95 o 
   8   1  13        1.53        0.82      1.95 o 
   9   1  13        7.45        5.02      2.40 o 
  10   1  13        0.29       -0.73      2.63 o 
  11   1  13        0.11       -0.77      3.00 o 
  12   1  13        8.29       -2.00      2.74 o 
  13   1  13        0.08       -3.23      3.03 o 
  14   1  13        1.36       -2.18      3.31 o 
 -19   2  13       24.69       28.90      3.57 o 
 -18   2  13        5.81        5.14      2.25 o 
 -17   2  13        1.88        0.75      1.79 o 
 -16   2  13       18.59       14.01      2.92 o 
 -15   2  13        2.16        1.90      1.84 o 
 -14   2  13       41.99       41.69      2.90 o 
 -13   2  13       57.91       54.76      2.99 o 
 -12   2  13       61.77       59.53      4.61 o 
 -11   2  13       89.02       82.74      3.48 o 
 -10   2  13       86.77       75.32      3.21 o 
  -9   2  13       43.05       44.15      2.29 o 
  -8   2  13       15.65       11.07      1.84 o 
  -7   2  13        0.04       -1.89      1.26 o 
  -6   2  13      454.60      423.26      5.52 o 
  -5   2  13      135.05      124.10      3.14 o 
  -4   2  13        3.40       -0.82      1.41 o 
  -3   2  13       67.72       67.62      2.49 o 
  -2   2  13       77.04       73.06      3.85 o 
  -1   2  13       25.07       22.29      1.79 o 
   0   2  13        0.36       -1.54      1.13 o 
   1   2  13       61.29       64.49      2.09 o 
   2   2  13      113.49      113.21      3.62 o 
   3   2  13       44.35       39.69      2.79 o 
   4   2  13       65.39       74.90      3.92 o 
   5   2  13       87.92       90.23      4.64 o 
   6   2  13        0.07       -3.55      2.61 o 
   7   2  13        5.87        9.74      2.34 o 
   8   2  13       13.87       17.86      2.82 o 
   9   2  13       46.55       50.12      3.92 o 
  10   2  13        2.91        0.06      3.59 o 
  11   2  13        0.37        0.07      2.74 o 
  12   2  13       15.58        8.24      3.22 o 
  13   2  13        8.10        5.65      3.84 o 
  14   2  13       11.88       11.89      4.41 o 
 -19   3  13        5.48        7.10      4.29 o 
 -18   3  13        0.62       -1.30      2.93 o 
 -17   3  13        5.84        3.11      3.07 o 
 -16   3  13        4.84        4.89      2.47 o 
 -15   3  13        0.29       -0.33      1.95 o 
 -14   3  13        0.02       -1.85      2.07 o 
 -13   3  13       18.11       16.83      2.06 o 
 -12   3  13       20.37       22.81      2.25 o 
 -11   3  13      168.33      157.28      3.77 o 
 -10   3  13       26.82       19.06      1.99 o 
  -9   3  13       49.66       51.95      2.49 o 
  -8   3  13        9.12       10.42      1.69 o 
  -7   3  13       61.17       62.71      2.61 o 
  -6   3  13      440.05      416.45      5.77 o 
  -5   3  13      351.37      329.19      4.92 o 
  -4   3  13       91.03       87.53      2.75 o 
  -3   3  13      260.38      240.01      4.28 o 
  -2   3  13       23.95       20.62      1.89 o 
  -1   3  13        0.00       -1.91      1.72 o 
   0   3  13       13.55       11.35      1.75 o 
   1   3  13      131.41      122.42      3.19 o 
   2   3  13       38.99       37.03      2.63 o 
   3   3  13       20.83       25.76      2.47 o 
   4   3  13       15.72       17.00      2.74 o 
   5   3  13      158.90      161.15      7.06 o 
   6   3  13      113.10      114.81      6.59 o 
   7   3  13       61.91       73.54      5.65 o 
   8   3  13        0.00       -4.66      3.76 o 
   9   3  13       22.42       28.25      5.66 o 
  10   3  13       14.68       17.87      4.45 o 
  11   3  13        0.69       -4.99      4.24 o 
  12   3  13       33.06       31.64      5.18 o 
  13   3  13        8.29        6.32      4.71 o 
 -18   4  13        0.35        0.22      3.07 o 
 -17   4  13        0.69       -0.18      2.63 o 
 -16   4  13        9.39        6.45      2.80 o 
 -15   4  13        0.36        0.72      2.23 o 
 -14   4  13        3.79        3.11      2.14 o 
 -13   4  13       10.49       12.30      2.23 o 
 -12   4  13       31.02       32.38      2.36 o 
 -11   4  13       71.28       66.26      2.79 o 
 -10   4  13       17.07       11.38      1.95 o 
  -9   4  13        0.96        1.06      1.62 o 
  -8   4  13        2.48        4.90      1.76 o 
  -7   4  13        9.31        7.31      1.80 o 
  -6   4  13        0.78       -1.54      1.59 o 
  -5   4  13       56.02       62.15      2.71 o 
  -4   4  13      105.87      100.89      3.05 o 
  -3   4  13        8.91        6.41      1.83 o 
  -2   4  13      281.49      280.72      4.65 o 
  -1   4  13       50.15       55.66      2.50 o 
   0   4  13        3.16        4.44      1.78 o 
   1   4  13       30.32       35.24      2.75 o 
   2   4  13        9.11        4.99      2.70 o 
   3   4  13       30.07       27.36      5.04 o 
   4   4  13      153.47      147.79      5.45 o 
   5   4  13       94.71       94.61      7.32 o 
   6   4  13        9.44        6.66      5.99 o 
   7   4  13        5.27        0.00      7.32 o 
   8   4  13        1.58        2.00      3.76 o 
   9   4  13        0.14       -5.26      3.51 o 
  10   4  13        9.75        1.33      5.99 o 
  11   4  13       34.24       40.70      8.32 o 
  12   4  13       10.23       10.27      4.92 o 
 -17   5  13        0.83       -0.41      2.52 o 
 -16   5  13        0.01       -0.99      2.29 o 
 -15   5  13        3.80        1.97      2.48 o 
 -14   5  13        2.26        1.71      2.20 o 
 -13   5  13        5.20        1.63      2.20 o 
 -12   5  13       18.86       15.76      2.34 o 
 -11   5  13       10.81        5.78      1.83 o 
 -10   5  13        3.21       -0.07      1.87 o 
  -9   5  13        9.18        7.74      1.89 o 
  -8   5  13        0.34       -2.53      1.69 o 
  -7   5  13       47.45       45.85      2.55 o 
  -6   5  13       16.00       21.06      2.23 o 
  -5   5  13       22.93       28.24      2.69 o 
  -4   5  13      120.59      117.57      3.40 o 
  -3   5  13      227.49      221.78      4.40 o 
  -2   5  13       48.76       50.22      2.56 o 
  -1   5  13        7.17        8.39      2.34 o 
   0   5  13      233.75      231.59      5.23 o 
   1   5  13        0.79        2.91      2.70 o 
   2   5  13       42.05       37.28      3.80 o 
   3   5  13        1.29        0.18      4.19 o 
   4   5  13       12.85        5.72      3.10 o 
   5   5  13        2.45        0.22      4.16 o 
   6   5  13       72.54       85.55      6.59 o 
   7   5  13       14.65       17.36      4.71 o 
   8   5  13       52.69       52.49      7.32 o 
   9   5  13        8.39        8.49      8.32 o 
  10   5  13        8.56       -4.99      4.24 o 
  11   5  13        0.47        3.36      7.65 o 
  12   5  13        0.59       -7.49      4.99 o 
 -16   6  13        2.76        4.03      2.79 o 
 -15   6  13        0.45        0.12      2.54 o 
 -14   6  13        0.04       -3.44      2.29 o 
 -13   6  13        6.90        7.87      2.45 o 
 -12   6  13        1.88        0.17      4.32 o 
 -11   6  13       15.09       13.86      2.79 o 
 -10   6  13        0.51        2.44      2.20 o 
  -9   6  13      125.36      122.37      4.25 o 
  -8   6  13       13.59       22.62      2.34 o 
  -7   6  13       32.82       28.75      2.45 o 
  -6   6  13      203.87      215.01      4.44 o 
  -5   6  13      174.92      167.28      3.95 o 
  -4   6  13        8.94        7.03      2.30 o 
  -3   6  13       46.91       42.19      3.04 o 
  -2   6  13      185.87      185.63      4.89 o 
  -1   6  13       41.05       43.46      3.55 o 
   0   6  13       15.63       19.60      4.46 o 
   1   6  13        4.44        3.65      2.89 o 
   2   6  13        1.64        3.28      3.10 o 
   3   6  13        6.15        6.13      3.28 o 
   4   6  13       20.59       24.36      3.69 o 
   5   6  13        1.84        1.77      6.99 o 
   6   6  13        8.09        5.01      5.99 o 
   7   6  13       19.81       27.03      5.40 o 
   8   6  13       15.54       10.65      7.65 o 
   9   6  13        1.43       -6.69      6.32 o 
  10   6  13       17.60       11.98      5.18 o 
 -15   7  13        3.76        2.31      2.88 o 
 -14   7  13        8.08        9.60      2.87 o 
 -13   7  13        0.29       -1.82      2.41 o 
 -12   7  13        0.00       -0.27      2.29 o 
 -11   7  13        9.04       13.29      3.94 o 
 -10   7  13        5.48        7.21      2.36 o 
  -9   7  13       50.52       56.88      3.52 o 
  -8   7  13       23.60       23.01      2.70 o 
  -7   7  13       93.30      109.76      5.24 o 
  -6   7  13        0.07        0.87      3.03 o 
  -5   7  13       26.89       21.70      3.17 o 
  -4   7  13        0.80       -0.57      2.40 o 
  -3   7  13       45.21       40.92      3.36 o 
  -2   7  13        1.34        1.79      2.41 o 
  -1   7  13        4.65        1.78      2.45 o 
   0   7  13        5.16        6.53      3.03 o 
   1   7  13        0.68       -4.06      3.10 o 
   2   7  13       10.75        7.10      3.82 o 
   3   7  13        0.73       -4.44      4.13 o 
   4   7  13        2.88       -1.46      3.22 o 
   5   7  13        1.90       -1.64      3.07 o 
   6   7  13        8.46        3.03      5.11 o 
   7   7  13        0.03       -5.49      4.64 o 
   8   7  13        1.14       -5.23      4.79 o 
   9   7  13       46.67       56.54      7.01 o 
 -13   8  13        0.41        1.84      2.87 o 
 -12   8  13        0.05        0.32      3.84 o 
 -11   8  13        5.80        5.38      2.70 o 
 -10   8  13       16.60       13.09      3.66 o 
  -9   8  13        7.61        2.23      3.19 o 
  -8   8  13        0.55       -0.44      3.07 o 
  -7   8  13        0.07       -0.88      3.71 o 
  -6   8  13       47.52       61.24      4.40 o 
  -5   8  13        0.40       -0.48      4.12 o 
  -4   8  13        2.89        2.91      2.82 o 
  -3   8  13        0.28       -4.64      3.09 o 
  -2   8  13        0.11       -1.13      2.27 o 
  -1   8  13        0.43        1.76      2.89 o 
   0   8  13        0.12       -2.48      3.19 o 
   1   8  13        2.20        1.69      3.16 o 
   2   8  13        0.15       -0.82      2.93 o 
   3   8  13        5.22       -1.86      3.16 o 
   4   8  13        0.72       -0.72      4.07 o 
   5   8  13        0.03       -2.64      3.34 o 
   6   8  13        3.45        2.40      5.66 o 
   7   8  13        0.88       -5.32      5.11 o 
 -10   9  13        0.12       -1.52      3.42 o 
  -9   9  13       15.20       13.67      3.70 o 
  -8   9  13       50.16       62.01     10.07 o 
  -7   9  13       14.13       19.51      6.01 o 
  -6   9  13        6.52       13.88      4.57 o 
  -5   9  13        1.75       -2.36      3.52 o 
  -4   9  13        9.45       11.78      3.42 o 
  -3   9  13        0.27       -1.95      3.03 o 
  -2   9  13        0.00       -1.42      4.41 o 
  -1   9  13        0.09       -2.14      4.16 o 
   0   9  13       34.12       41.93      5.28 o 
   1   9  13        0.43        3.40      4.66 o 
   2   9  13        0.00       -1.71      3.56 o 
   3   9  13        2.38        3.14      5.06 o 
   4   9  13        4.45       -1.50      3.75 o 
  -4  10  13       10.24        7.01      3.80 o 
  -3  10  13       19.42       20.55      5.31 o 
  -2  10  13        4.54        3.42      4.79 o 
 -19   0  14       37.09       51.49      5.40 o 
 -18   0  14        1.87       -1.66      3.29 o 
 -17   0  14       66.79      107.92     11.31 o 
 -16   0  14       15.54       19.02      3.76 o 
 -15   0  14       67.62       69.10      5.94 o 
 -14   0  14       34.48       23.28      3.31 o 
 -13   0  14       24.02       18.13      2.93 o 
 -12   0  14        0.03        2.30      3.36 o 
 -11   0  14      636.28      609.09     13.30 o 
 -10   0  14      107.37      119.57      4.58 o 
  -9   0  14        6.00        7.40      2.80 o 
  -8   0  14      174.12      161.52      4.82 o 
  -7   0  14      103.68      100.97      3.96 o 
  -6   0  14      165.74      168.26      4.73 o 
  -5   0  14      885.12      834.74     13.65 o 
  -4   0  14     1487.75     1473.35     20.47 o 
  -3   0  14       37.18       40.96      5.66 o 
  -2   0  14      132.78      129.20      4.92 o 
  -1   0  14      115.51      111.52      4.71 o 
   0   0  14       26.27       26.33      2.82 o 
   1   0  14        1.88        3.33      2.56 o 
   2   0  14        0.36       -2.00      3.33 o 
   3   0  14       14.27       10.05      5.99 o 
   4   0  14      160.84      152.94      5.66 o 
   5   0  14      142.01      133.77      5.65 o 
   6   0  14       31.77       32.44      3.99 o 
   7   0  14        2.15        3.99      2.82 o 
   8   0  14        8.98        5.13      3.66 o 
   9   0  14       11.30       12.64      5.66 o 
  10   0  14        0.04       -4.66      4.66 o 
  11   0  14        3.96       -4.79      3.19 o 
  12   0  14        0.80        0.00      5.32 o 
  13   0  14        1.39        0.67      5.32 o 
 -19   1  14       19.11       28.96      3.03 o 
 -18   1  14        7.45       10.80      2.43 o 
 -17   1  14        4.56        4.73      2.19 o 
 -16   1  14        0.01       -2.82      2.25 o 
 -15   1  14        7.39        8.07      2.01 o 
 -14   1  14        0.15        3.14      1.76 o 
 -13   1  14       36.00       32.78      2.43 o 
 -12   1  14       68.93       59.18      2.85 o 
 -11   1  14      223.71      187.63      5.59 o 
 -10   1  14     1060.18      988.96     13.25 o 
  -9   1  14      190.63      207.16      4.33 o 
  -8   1  14        1.20        1.81      1.59 o 
  -7   1  14       79.05       71.93      2.79 o 
  -6   1  14        6.15        7.42      1.59 o 
  -5   1  14        6.37        3.43      1.65 o 
  -4   1  14       97.81      101.83      2.91 o 
  -3   1  14      670.86      669.59      7.26 o 
  -2   1  14       31.37       30.22      2.01 o 
  -1   1  14        0.77        1.91      1.35 o 
   0   1  14       25.07       25.53      1.99 o 
   1   1  14      104.89       99.99      2.94 o 
   2   1  14       33.36       45.80      2.70 o 
   3   1  14        0.02        0.04      2.15 o 
   4   1  14       50.22       62.66      3.57 o 
   5   1  14       44.83       37.86      3.31 o 
   6   1  14        8.54        9.41      2.29 o 
   7   1  14       20.08       27.48      2.63 o 
   8   1  14       25.86       32.37      2.97 o 
   9   1  14        9.58        7.90      2.48 o 
  10   1  14       12.74        4.33      4.00 o 
  11   1  14        7.52        5.64      3.13 o 
  12   1  14        6.30        4.99      3.19 o 
  13   1  14        7.44        3.74      3.53 o 
 -19   2  14       32.79       44.47      3.31 o 
 -18   2  14        0.63        1.22      2.06 o 
 -17   2  14        0.12       -1.35      1.95 o 
 -16   2  14        9.25        6.38      2.01 o 
 -15   2  14        0.59        4.74      1.99 o 
 -14   2  14       51.13       54.68      2.79 o 
 -13   2  14       22.63       18.15      2.33 o 
 -12   2  14        1.73        0.91      2.21 o 
 -11   2  14       61.31       52.37      3.07 o 
 -10   2  14       12.26       11.44      2.40 o 
  -9   2  14       12.30        9.07      2.07 o 
  -8   2  14      108.56      111.13      3.64 o 
  -7   2  14      535.06      514.03      7.32 o 
  -6   2  14       39.34       41.34      5.02 o 
  -5   2  14       47.25       51.03      2.43 o 
  -4   2  14      626.23      602.11      6.84 o 
  -3   2  14        0.01       -1.61      1.27 o 
  -2   2  14        2.33        1.58      1.26 o 
  -1   2  14       11.44        8.60      1.53 o 
   0   2  14        0.38        0.20      1.24 o 
   1   2  14        6.55        7.77      2.40 o 
   2   2  14      147.63      148.36      3.95 o 
   3   2  14        1.89        1.76      2.34 o 
   4   2  14       15.53       17.67      2.82 o 
   5   2  14        1.96        1.09      2.54 o 
   6   2  14        8.49       13.47      2.93 o 
   7   2  14        0.05       -4.94      3.29 o 
   8   2  14        2.00        1.06      3.51 o 
   9   2  14       13.33        6.54      3.98 o 
  10   2  14       24.11       23.97      5.66 o 
  11   2  14        0.59       -6.62      4.99 o 
  12   2  14        0.01       -5.97      3.98 o 
  13   2  14        3.45       -0.24      3.22 o 
 -18   3  14        1.54       -2.89      2.20 o 
 -17   3  14        4.23        0.43      2.80 o 
 -16   3  14        2.14       -1.23      2.14 o 
 -15   3  14       10.51       10.20      2.56 o 
 -14   3  14        2.14        5.41      2.12 o 
 -13   3  14       44.56       46.56      3.02 o 
 -12   3  14        6.57        3.71      2.14 o 
 -11   3  14       58.87       58.63      3.21 o 
 -10   3  14        0.26       -2.28      1.86 o 
  -9   3  14       27.32       30.22      2.42 o 
  -8   3  14       14.62       11.26      1.79 o 
  -7   3  14       56.60       60.05      2.66 o 
  -6   3  14        0.00       -2.38      1.59 o 
  -5   3  14      278.85      259.11      4.58 o 
  -4   3  14      236.95      228.19      4.21 o 
  -3   3  14       22.66       27.37      2.32 o 
  -2   3  14        6.58        7.17      1.71 o 
  -1   3  14        0.02        1.37      2.26 o 
   0   3  14      205.47      188.49      4.24 o 
   1   3  14        8.33        8.69      3.07 o 
   2   3  14        3.80        0.87      2.07 o 
   3   3  14        0.33       -0.27      2.92 o 
   4   3  14        5.43        9.25      2.74 o 
   5   3  14      248.11      270.54      8.94 o 
   6   3  14       23.27       24.85      5.99 o 
   7   3  14       67.70       69.82      8.32 o 
   8   3  14       23.35       20.17      6.66 o 
   9   3  14        1.20       -5.10      3.51 o 
  10   3  14        0.51       -5.99      3.99 o 
  11   3  14       61.33       82.42      6.81 o 
  12   3  14        3.92       -3.33      4.71 o 
 -18   4  14        7.92        5.36      4.07 o 
 -17   4  14        4.54        5.30      3.19 o 
 -16   4  14        0.25       -3.43      5.04 o 
 -15   4  14        3.94       10.45      3.03 o 
 -14   4  14        0.23       -0.37      2.07 o 
 -13   4  14        3.17       -1.55      2.69 o 
 -12   4  14        0.20       -2.27      1.62 o 
 -11   4  14       27.26       22.41      2.11 o 
 -10   4  14      112.66      113.02      3.43 o 
  -9   4  14       35.07       39.95      3.13 o 
  -8   4  14        4.23        4.35      1.71 o 
  -7   4  14       67.92       60.93      2.90 o 
  -6   4  14        1.39        0.33      1.62 o 
  -5   4  14      187.54      184.41      4.01 o 
  -4   4  14      317.81      320.94      5.10 o 
  -3   4  14       13.72       10.55      2.03 o 
  -2   4  14       86.34       87.36      3.31 o 
  -1   4  14       93.99       90.70      3.18 o 
   0   4  14       84.32       82.73      3.01 o 
   1   4  14       54.85       62.42      3.23 o 
   2   4  14       54.76       60.56      4.01 o 
   3   4  14      232.82      226.75      6.17 o 
   4   4  14       15.10       13.01      4.16 o 
   5   4  14        0.05       -0.04      3.98 o 
   6   4  14        3.49       -3.66      8.32 o 
   7   4  14        5.99        2.94     10.32 o 
   8   4  14        1.22       -2.00      8.98 o 
   9   4  14       47.96       63.56      6.12 o 
  10   4  14        3.15       -5.60      5.32 o 
  11   4  14        0.37       -3.57      7.99 o 
  12   4  14        0.01       -0.21      4.45 o 
 -17   5  14        2.62        2.37      3.31 o 
 -16   5  14        8.71       -0.23      2.80 o 
 -15   5  14        1.53        3.97      2.88 o 
 -14   5  14        2.12        4.13      2.74 o 
 -13   5  14        0.02       -3.03      2.02 o 
 -12   5  14        9.85        9.02      2.36 o 
 -11   5  14        3.27       -1.42      1.76 o 
 -10   5  14       37.17       31.36      2.46 o 
  -9   5  14       15.51       18.32      2.23 o 
  -8   5  14       11.22        9.64      1.93 o 
  -7   5  14        5.72       11.99      2.06 o 
  -6   5  14       73.31       69.33      3.52 o 
  -5   5  14       39.67       43.05      2.53 o 
  -4   5  14       61.61       56.31      2.81 o 
  -3   5  14       51.65       52.86      2.75 o 
  -2   5  14        2.41        0.95      1.83 o 
  -1   5  14        0.12       -3.15      2.10 o 
   0   5  14       41.81       47.53      4.05 o 
   1   5  14       53.18       56.17      4.13 o 
   2   5  14        6.28        3.64      3.10 o 
   3   5  14        2.71        0.86      2.95 o 
   4   5  14        4.18       -0.74      4.16 o 
   5   5  14       86.50       86.79      6.54 o 
   6   5  14       11.34        8.32      4.71 o 
   7   5  14        0.30       -1.11      4.16 o 
   8   5  14       13.84       10.05      5.66 o 
   9   5  14        3.54       -8.46      7.99 o 
  10   5  14        0.02       -5.62      4.64 o 
  11   5  14       14.67       18.82      5.87 o 
 -15   6  14        0.94       -1.20      2.37 o 
 -14   6  14        6.72        4.96      2.54 o 
 -13   6  14        0.96       -0.16      2.29 o 
 -12   6  14        0.00       -0.73      2.14 o 
 -11   6  14       37.60       34.90      2.97 o 
 -10   6  14      111.07      112.14      4.15 o 
  -9   6  14        0.20        3.85      2.41 o 
  -8   6  14      162.42      170.74      4.19 o 
  -7   6  14        0.07        2.02      1.86 o 
  -6   6  14        7.14       11.98      2.06 o 
  -5   6  14       11.28       17.62      2.21 o 
  -4   6  14       23.09       32.05      3.24 o 
  -3   6  14       39.67       37.30      3.04 o 
  -2   6  14        1.87       -3.85      3.55 o 
  -1   6  14        0.50       -3.23      2.15 o 
   0   6  14       18.09       19.46      5.14 o 
   1   6  14        0.02        0.77      2.89 o 
   2   6  14       53.25       66.28      4.52 o 
   3   6  14        0.16       -2.87      3.19 o 
   4   6  14        1.05       -3.03      4.16 o 
   5   6  14        1.56       -5.97      3.98 o 
   6   6  14       12.32        7.42      4.79 o 
   7   6  14        2.81        0.00      4.71 o 
   8   6  14        1.42      -10.48      6.99 o 
   9   6  14        1.20       -3.33      8.65 o 
 -14   7  14        0.01       -3.35      2.69 o 
 -13   7  14        1.35        0.22      2.54 o 
 -12   7  14        3.52        4.81      3.36 o 
 -11   7  14        0.03        1.08      2.54 o 
 -10   7  14        0.99       -0.40      3.27 o 
  -9   7  14        0.07       -0.14      2.29 o 
  -8   7  14        0.69        2.76      2.29 o 
  -7   7  14       40.57       50.47      5.94 o 
  -6   7  14        9.48        8.06      3.19 o 
  -5   7  14        0.33        1.47      2.41 o 
  -4   7  14       21.00       24.27      2.97 o 
  -3   7  14        5.17        8.92      2.51 o 
  -2   7  14       11.71       14.40      2.75 o 
  -1   7  14       17.89       13.63      3.42 o 
   0   7  14        0.00        0.95      3.28 o 
   1   7  14        3.31        3.64      3.35 o 
   2   7  14        1.02       -2.00      3.28 o 
   3   7  14        1.11       -1.32      3.16 o 
   4   7  14        3.55        1.56      3.16 o 
   5   7  14        4.35       -0.18      4.45 o 
   6   7  14        1.01       -1.96      4.64 o 
   7   7  14        5.67        8.79      5.59 o 
   8   7  14        6.58       10.98      5.66 o 
 -12   8  14        0.52       -2.39      3.07 o 
 -11   8  14        0.04        0.95      3.28 o 
 -10   8  14       10.49       16.78      3.80 o 
  -9   8  14        0.02        2.82      4.43 o 
  -8   8  14        6.16       10.57      3.19 o 
  -7   8  14        0.99        0.84      3.03 o 
  -6   8  14        4.83        2.41      3.19 o 
  -5   8  14        0.23        0.46      2.82 o 
  -4   8  14        7.68       10.24      3.42 o 
  -3   8  14        5.50        4.63      3.13 o 
  -2   8  14        0.32        1.35      2.45 o 
  -1   8  14        0.01        0.64      2.95 o 
   0   8  14        3.21        0.90      3.50 o 
   1   8  14        0.23        3.66      3.28 o 
   2   8  14        0.04        1.00      3.50 o 
   3   8  14        3.51        4.20      3.56 o 
   4   8  14        1.14       -1.80      3.50 o 
   5   8  14        4.00       -7.19      4.79 o 
   6   8  14        1.28       -7.49      4.99 o 
  -9   9  14        4.12        7.59      3.50 o 
  -8   9  14       16.42       21.03      3.96 o 
  -7   9  14        0.71        0.32      3.31 o 
  -6   9  14        3.84        3.84      3.53 o 
  -5   9  14        2.63        3.66      4.00 o 
  -4   9  14        0.23        0.13      4.74 o 
  -3   9  14        0.87        3.32      3.29 o 
  -2   9  14        2.15        5.22      4.31 o 
  -1   9  14        7.19        4.15      4.92 o 
   0   9  14        3.44       -2.30      4.64 o 
   1   9  14        0.93        4.77      3.56 o 
   2   9  14        1.67       -3.50      3.56 o 
   3   9  14        4.89       10.02      3.96 o 
 -18   1  15        6.73        8.34      2.49 o 
 -17   1  15        2.99        4.39      2.25 o 
 -16   1  15        0.67       -0.85      1.95 o 
 -15   1  15       21.16       25.03      2.43 o 
 -14   1  15       96.20       86.75      4.22 o 
 -13   1  15        0.17        0.86      1.65 o 
 -12   1  15       14.55       12.38      2.06 o 
 -11   1  15       34.46       40.56      2.99 o 
 -10   1  15       66.27       65.85      2.98 o 
  -9   1  15        0.16        1.98      1.84 o 
  -8   1  15        9.26        4.01      1.93 o 
  -7   1  15        2.11        0.76      1.65 o 
  -6   1  15       60.21       62.11      2.73 o 
  -5   1  15      282.07      268.45      4.58 o 
  -4   1  15      206.46      198.20      3.98 o 
  -3   1  15       28.96       30.31      2.16 o 
  -2   1  15        3.13        2.71      1.54 o 
  -1   1  15        3.56        2.78      1.81 o 
   0   1  15        0.81        1.01      1.73 o 
   1   1  15        9.20       15.37      2.84 o 
   2   1  15       11.87       11.43      5.32 o 
   3   1  15        9.26        8.51      2.54 o 
   4   1  15        6.95        5.32      2.54 o 
   5   1  15       13.50       11.56      2.93 o 
   6   1  15        2.85        3.33      2.69 o 
   7   1  15       19.64       22.31      4.15 o 
   8   1  15        2.74        0.00      2.80 o 
   9   1  15       35.82       38.97      4.92 o 
  10   1  15        1.24       -5.26      3.51 o 
  11   1  15        0.92       -3.46      3.51 o 
  12   1  15        8.90        9.98      4.71 o 
 -18   2  15       10.24       13.76      2.56 o 
 -17   2  15       14.39       27.66      2.79 o 
 -16   2  15       16.69       18.37      2.43 o 
 -15   2  15        5.91        4.64      2.01 o 
 -14   2  15        3.33        4.17      1.89 o 
 -13   2  15        0.10       -0.23      1.84 o 
 -12   2  15        0.08       -1.05      1.76 o 
 -11   2  15        0.42       -2.43      1.62 o 
 -10   2  15       40.72       31.79      2.89 o 
  -9   2  15       38.72       37.65      2.73 o 
  -8   2  15       74.44       68.51      3.23 o 
  -7   2  15      338.14      334.61      9.85 o 
  -6   2  15       11.35        6.78      1.89 o 
  -5   2  15      152.65      149.13      3.61 o 
  -4   2  15      651.11      663.43      7.56 o 
  -3   2  15      480.25      453.69      6.00 o 
  -2   2  15       44.18       47.68      2.49 o 
  -1   2  15      607.17      611.92      6.36 o 
   0   2  15       18.28       19.85      1.73 o 
   1   2  15        5.77        7.08      2.88 o 
   2   2  15       12.61       14.45      2.78 o 
   3   2  15       14.53       10.35      2.63 o 
   4   2  15       86.40       78.09      4.19 o 
   5   2  15       44.32       54.04      3.80 o 
   6   2  15        1.87        1.31      3.14 o 
   7   2  15       19.98       17.05      4.24 o 
   8   2  15        2.67       -0.33      3.76 o 
   9   2  15        1.17       -3.99      3.99 o 
  10   2  15        4.09        1.66      4.24 o 
  11   2  15        8.02       11.07      4.45 o 
  12   2  15        0.04       -6.35      4.24 o 
 -18   3  15       12.50       19.46      3.99 o 
 -17   3  15        0.10       -1.68      2.23 o 
 -16   3  15        0.18       -0.76      2.29 o 
 -15   3  15        1.67        4.14      2.26 o 
 -14   3  15        7.38        7.55      2.20 o 
 -13   3  15        0.59       -0.22      1.95 o 
 -12   3  15        0.09       -0.64      1.78 o 
 -11   3  15        7.20        6.00      2.12 o 
 -10   3  15       68.28       59.93      3.13 o 
  -9   3  15       37.95       31.67      2.70 o 
  -8   3  15        1.41        1.33      1.95 o 
  -7   3  15       46.74       42.80      3.07 o 
  -6   3  15        0.69       -1.05      2.59 o 
  -5   3  15       23.56       21.02      2.11 o 
  -4   3  15      421.75      406.82      6.44 o 
  -3   3  15        7.31       11.05      2.03 o 
  -2   3  15      156.04      145.05      3.71 o 
  -1   3  15       11.56       11.03      1.87 o 
   0   3  15       31.45       28.25      2.68 o 
   1   3  15       60.76       63.37      3.36 o 
   2   3  15        2.82        1.92      2.07 o 
   3   3  15       51.54       57.62      3.71 o 
   4   3  15        2.13        2.19      3.98 o 
   5   3  15      213.09      202.43     14.97 o 
   6   3  15        2.83       -0.42      3.68 o 
   7   3  15        0.05       -2.78      7.65 o 
   8   3  15        0.20       -4.66      3.99 o 
   9   3  15        0.05       -1.66      5.66 o 
  10   3  15        0.08       -3.66      4.24 o 
  11   3  15       16.19       16.87      5.40 o 
 -17   4  15        0.88       -2.00      5.33 o 
 -16   4  15        0.04       -1.88      2.93 o 
 -15   4  15        0.27       -2.29      2.63 o 
 -14   4  15        0.06       -1.58      2.00 o 
 -13   4  15        6.15        2.04      2.12 o 
 -12   4  15        4.91        1.46      2.20 o 
 -11   4  15        0.00       -2.79      1.86 o 
 -10   4  15        3.71        1.54      2.07 o 
  -9   4  15       38.21       42.63      2.81 o 
  -8   4  15        8.22       11.70      1.93 o 
  -7   4  15       11.51       13.65      2.06 o 
  -6   4  15        3.21        3.41      1.83 o 
  -5   4  15       17.86       12.18      2.18 o 
  -4   4  15      227.73      207.03      4.21 o 
  -3   4  15      143.55      143.33      3.76 o 
  -2   4  15      134.12      142.30      3.72 o 
  -1   4  15      181.20      181.34      4.10 o 
   0   4  15        2.29        1.05      2.50 o 
   1   4  15        0.03       -0.20      2.70 o 
   2   4  15       14.33       15.96      3.42 o 
   3   4  15       30.21       24.96      4.64 o 
   4   4  15       37.53       40.69      5.11 o 
   5   4  15       10.15        3.13      3.98 o 
   6   4  15       10.62        6.69      4.45 o 
   7   4  15        1.80       -2.47      3.98 o 
   8   4  15        4.61        4.90      4.45 o 
   9   4  15        3.89        2.66      5.32 o 
  10   4  15        0.09       -3.26      4.31 o 
  11   4  15        3.84        5.66      6.32 o 
 -16   5  15        2.10        4.36      3.22 o 
 -15   5  15       18.70       12.50      3.28 o 
 -14   5  15        0.74       -1.33      2.70 o 
 -13   5  15        1.40       -3.95      2.63 o 
 -12   5  15        1.55        1.31      2.02 o 
 -11   5  15        8.53        9.95      2.09 o 
 -10   5  15        0.05       -2.72      1.84 o 
  -9   5  15       33.50       36.76      2.63 o 
  -8   5  15       17.38       23.23      2.36 o 
  -7   5  15      133.66      134.97      4.01 o 
  -6   5  15       27.79       22.65      2.34 o 
  -5   5  15        2.71        0.98      1.83 o 
  -4   5  15       30.65       34.39      2.55 o 
  -3   5  15        0.02       -0.18      1.93 o 
  -2   5  15       53.39       54.40      3.26 o 
  -1   5  15       85.48       93.70      4.67 o 
   0   5  15       43.68       48.04      5.99 o 
   1   5  15        0.15        1.06      2.89 o 
   2   5  15        3.46       -1.04      2.95 o 
   3   5  15        5.38       -0.81      4.16 o 
   4   5  15        1.44       -4.36      4.16 o 
   5   5  15       48.69       65.45     10.98 o 
   6   5  15      131.86      123.94      7.75 o 
   7   5  15        0.00       -2.82      3.98 o 
   8   5  15        0.67       -2.44      4.92 o 
   9   5  15       22.62       34.29      9.98 o 
  10   5  15        7.41        2.06      5.11 o 
 -15   6  15        4.66        5.09      3.13 o 
 -14   6  15        0.11       -0.19      2.26 o 
 -13   6  15        6.92        5.45      2.41 o 
 -12   6  15        0.07       -0.69      2.24 o 
 -11   6  15        1.59       -2.22      2.29 o 
 -10   6  15        1.19        0.97      2.29 o 
  -9   6  15        4.71        6.55      1.99 o 
  -8   6  15       12.25       11.07      2.20 o 
  -7   6  15       59.67       61.76      3.11 o 
  -6   6  15        0.21       -0.25      1.80 o 
  -5   6  15        1.21        0.31      2.21 o 
  -4   6  15        9.91        5.65      2.29 o 
  -3   6  15       14.61       14.08      4.03 o 
  -2   6  15        0.80       -2.29      2.59 o 
  -1   6  15        0.52       -1.93      2.82 o 
   0   6  15        9.94       10.78      3.58 o 
   1   6  15        0.06       -0.17      2.95 o 
   2   6  15        8.11        0.91      2.95 o 
   3   6  15        8.27        3.69      3.50 o 
   4   6  15       14.02       15.17      6.99 o 
   5   6  15        0.48       -3.92      4.45 o 
   6   6  15        0.10      -12.85      8.65 o 
   7   6  15        7.20       -0.97      5.11 o 
   8   6  15       17.91       16.64      6.66 o 
 -13   7  15       22.11       24.42      3.17 o 
 -12   7  15        6.82        6.93      2.98 o 
 -11   7  15        1.45       -2.36      2.40 o 
 -10   7  15       25.20       23.79      3.04 o 
  -9   7  15        1.15       -0.71      2.80 o 
  -8   7  15        1.19        2.47      3.03 o 
  -7   7  15        2.45        1.03      3.03 o 
  -6   7  15       10.69       17.20      3.43 o 
  -5   7  15        9.11        5.62      2.60 o 
  -4   7  15       50.61       61.75      3.65 o 
  -3   7  15        0.89        0.87      2.48 o 
  -2   7  15        1.89        0.50      3.02 o 
  -1   7  15        0.00       -4.54      3.03 o 
   0   7  15        0.68       -3.61      3.28 o 
   1   7  15        0.86       -4.74      3.16 o 
   2   7  15        0.40       -4.19      3.03 o 
   3   7  15        0.00       -3.35      3.16 o 
   4   7  15        2.38        8.78      5.32 o 
   5   7  15        2.12       -2.13      4.43 o 
   6   7  15        0.10       -2.09      4.79 o 
   7   7  15        3.46        1.56      5.28 o 
 -11   8  15        0.66       -1.16      3.10 o 
 -10   8  15        0.41       -0.12      3.42 o 
  -9   8  15        6.69        8.20      3.67 o 
  -8   8  15        3.83        0.69      3.19 o 
  -7   8  15        5.51        5.38      3.31 o 
  -6   8  15       21.41       23.62      5.41 o 
  -5   8  15       12.57       16.49      4.67 o 
  -4   8  15        5.09        7.73      3.23 o 
  -3   8  15        3.87        3.49      3.22 o 
  -2   8  15        0.34        1.92      4.41 o 
  -1   8  15        0.65       -0.20      3.10 o 
   0   8  15        0.51        4.08      3.50 o 
   1   8  15        0.03        0.38      3.16 o 
   2   8  15       13.61       10.94      3.69 o 
   3   8  15        0.03       -0.93      3.56 o 
   4   8  15        6.59       -0.84      5.28 o 
  -6   9  15       10.08       13.25      4.53 o 
  -5   9  15        4.54        4.53      4.36 o 
  -4   9  15        0.05       -1.55      3.31 o 
  -3   9  15        1.12        9.29      7.65 o 
  -2   9  15        0.11       -3.99      6.32 o 
  -1   9  15        1.63        2.19      5.66 o 
   0   9  15        4.06        5.13      4.79 o 
 -18   0  16       18.30       23.89      4.45 o 
 -17   0  16        1.89       -1.00      3.29 o 
 -16   0  16        2.57       -0.67      3.33 o 
 -15   0  16       11.40        5.89      3.19 o 
 -14   0  16        0.15        4.71      3.66 o 
 -13   0  16        4.32        3.33      3.03 o 
 -12   0  16       26.14       46.10      4.45 o 
 -11   0  16      190.42      185.89      7.28 o 
 -10   0  16      138.92      131.88      6.34 o 
  -9   0  16       55.40       53.54      4.24 o 
  -8   0  16      423.19      433.16     10.11 o 
  -7   0  16       21.56       23.45      5.99 o 
  -6   0  16      183.91      179.46      6.34 o 
  -5   0  16       12.58        9.42      3.03 o 
  -4   0  16       10.45       10.09      3.03 o 
  -3   0  16      135.28      131.77      5.65 o 
  -2   0  16        0.06       -3.39      2.99 o 
  -1   0  16       30.38       39.74      3.76 o 
   0   0  16      105.10      111.35      5.40 o 
   1   0  16       31.84       27.29      5.32 o 
   2   0  16        0.37        1.33      3.33 o 
   3   0  16      172.56      169.71      8.65 o 
   4   0  16       15.79        7.32      4.66 o 
   5   0  16       27.08       21.96      5.32 o 
   6   0  16        1.43       -0.67      4.66 o 
   7   0  16        1.53        5.99      4.66 o 
   8   0  16        7.33        7.32      5.32 o 
   9   0  16        1.13        7.32      5.32 o 
  10   0  16       29.15       39.27      7.32 o 
 -18   1  16        3.88        2.25      2.41 o 
 -17   1  16       22.47       32.14      2.96 o 
 -16   1  16        0.26        1.20      2.08 o 
 -15   1  16       12.21       12.71      2.31 o 
 -14   1  16        2.30        2.97      1.95 o 
 -13   1  16       35.33       27.18      2.41 o 
 -12   1  16       72.90       66.34      3.14 o 
 -11   1  16       14.86       10.93      1.93 o 
 -10   1  16        0.50       -0.16      2.01 o 
  -9   1  16      129.93      131.80      3.68 o 
  -8   1  16        5.64        3.50      1.84 o 
  -7   1  16        8.56        9.08      1.84 o 
  -6   1  16      121.90      116.71      3.38 o 
  -5   1  16      147.96      142.27      3.61 o 
  -4   1  16      256.12      258.08      4.64 o 
  -3   1  16      314.11      324.95      5.17 o 
  -2   1  16      211.67      211.40      4.82 o 
  -1   1  16       50.13       51.08      2.73 o 
   0   1  16        9.87       10.43      2.31 o 
   1   1  16       36.28       39.51      3.98 o 
   2   1  16       64.94       67.12      5.99 o 
   3   1  16       26.59       27.68      3.98 o 
   4   1  16        1.24        3.17      3.03 o 
   5   1  16       14.18       27.54      3.68 o 
   6   1  16        0.71        3.33      3.19 o 
   7   1  16        1.42       -1.33      2.69 o 
   8   1  16       12.10       12.30      3.31 o 
   9   1  16        2.60       -4.84      7.32 o 
  10   1  16        0.13       -3.99      5.99 o 
  11   1  16        0.42       -5.40      3.98 o 
 -18   2  16       15.02       18.69      2.79 o 
 -17   2  16        0.00       -1.89      2.19 o 
 -16   2  16        3.74        4.66      2.14 o 
 -15   2  16        6.69        9.62      2.23 o 
 -14   2  16        1.26        2.54      1.89 o 
 -13   2  16       13.64       13.36      2.14 o 
 -12   2  16        0.06       -0.53      1.83 o 
 -11   2  16       22.55       25.83      2.29 o 
 -10   2  16      162.06      152.60      4.51 o 
  -9   2  16        8.05        5.28      1.89 o 
  -8   2  16      135.61      132.09      3.73 o 
  -7   2  16      399.19      377.32      7.12 o 
  -6   2  16       60.04       59.54      2.79 o 
  -5   2  16        0.79       -1.80      1.65 o 
  -4   2  16        2.19        1.12      1.62 o 
  -3   2  16       75.12       69.62      2.89 o 
  -2   2  16      102.94      104.79      3.19 o 
  -1   2  16       14.85       14.43      1.99 o 
   0   2  16      157.85      147.25      4.97 o 
   1   2  16       44.13       42.10      5.37 o 
   2   2  16      135.77      127.09      5.87 o 
   3   2  16       18.59       14.44      4.19 o 
   4   2  16        0.58       -0.75      2.63 o 
   5   2  16       35.05       45.72      3.80 o 
   6   2  16        0.60       -2.33      3.76 o 
   7   2  16       12.18       19.25      4.45 o 
   8   2  16        0.00       -2.66      5.32 o 
   9   2  16        1.75       -5.65      3.76 o 
  10   2  16       11.53       13.14      4.45 o 
  11   2  16        2.84        4.66      7.99 o 
 -17   3  16       15.29       25.93      2.89 o 
 -16   3  16       31.80       38.51      2.91 o 
 -15   3  16        1.49        4.20      2.80 o 
 -14   3  16        4.18        2.24      2.31 o 
 -13   3  16        0.66       -1.22      2.23 o 
 -12   3  16        0.52       -3.22      2.40 o 
 -11   3  16        1.59       -2.74      2.07 o 
 -10   3  16       13.19       13.54      2.54 o 
  -9   3  16        0.10       -0.42      1.86 o 
  -8   3  16       97.95       88.47      3.67 o 
  -7   3  16       20.26       22.95      3.46 o 
  -6   3  16       20.08       24.21      3.55 o 
  -5   3  16        0.31       -2.84      1.90 o 
  -4   3  16        8.87        4.94      2.14 o 
  -3   3  16        0.07       -0.51      1.95 o 
  -2   3  16       63.65       74.11      2.96 o 
  -1   3  16        8.67        5.84      1.76 o 
   0   3  16       15.75       18.23      2.68 o 
   1   3  16       98.96      108.14      4.01 o 
   2   3  16       30.75       41.67      3.62 o 
   3   3  16       30.80       38.84      3.62 o 
   4   3  16       19.59       13.49      9.98 o 
   5   3  16       40.90       35.32      5.66 o 
   6   3  16        4.69        5.91      9.98 o 
   7   3  16        8.93        8.34      4.45 o 
   8   3  16        0.14       -5.87      3.98 o 
   9   3  16        3.32       -1.00      4.24 o 
  10   3  16        0.74       -8.93      6.66 o 
 -16   4  16        2.54       -1.15      3.03 o 
 -15   4  16        8.04        4.22      3.71 o 
 -14   4  16        0.76       -0.98      2.79 o 
 -13   4  16        4.08        3.17      2.20 o 
 -12   4  16        0.09       -2.69      2.02 o 
 -11   4  16        3.10       -0.82      1.95 o 
 -10   4  16        1.90        3.30      2.07 o 
  -9   4  16       54.01       55.34      3.21 o 
  -8   4  16       40.99       42.93      2.97 o 
  -7   4  16       46.63       49.39      3.02 o 
  -6   4  16        0.08       -1.29      1.95 o 
  -5   4  16        0.52        0.49      1.66 o 
  -4   4  16      105.39      111.08      3.43 o 
  -3   4  16        6.94       11.27      2.11 o 
  -2   4  16       15.27       12.67      2.20 o 
  -1   4  16       44.25       49.76      3.30 o 
   0   4  16      171.79      173.77      4.71 o 
   1   4  16       25.89       26.82      3.62 o 
   2   4  16       39.30       45.59      5.11 o 
   3   4  16       10.03       13.23      6.66 o 
   4   4  16        8.43        6.62      5.66 o 
   5   4  16        1.34       -8.98      5.99 o 
   6   4  16        0.11       -2.78      3.98 o 
   7   4  16        1.49       -8.96      5.99 o 
   8   4  16        2.09       -1.66      6.99 o 
   9   4  16       10.20       13.93      9.65 o 
 -15   5  16        0.01       -3.90      3.12 o 
 -14   5  16       12.94        8.06      3.19 o 
 -13   5  16        0.01       -4.06      2.70 o 
 -12   5  16        6.93        9.28      2.98 o 
 -11   5  16        1.01       -1.72      2.20 o 
 -10   5  16        7.22       12.45      2.48 o 
  -9   5  16       62.96       58.78      4.38 o 
  -8   5  16      123.99      119.57      3.79 o 
  -7   5  16        6.37        3.77      1.91 o 
  -6   5  16       72.82       81.50      3.31 o 
  -5   5  16       27.97       23.64      2.36 o 
  -4   5  16       14.59       14.95      2.17 o 
  -3   5  16        2.28        2.74      1.93 o 
  -2   5  16       11.82       11.14      2.49 o 
  -1   5  16        7.02        3.06      3.03 o 
   0   5  16        0.27        1.18      3.10 o 
   1   5  16       17.26       23.35      3.80 o 
   2   5  16       58.44       54.24      4.63 o 
   3   5  16       24.17       28.98      5.11 o 
   4   5  16        1.34        4.59      4.66 o 
   5   5  16        4.32        6.85      4.92 o 
   6   5  16        9.89        5.08      6.32 o 
   7   5  16        0.49       -7.49      4.99 o 
   8   5  16        2.97       -0.73      5.11 o 
 -14   6  16        0.04        0.86      2.97 o 
 -13   6  16        0.65       -2.78      2.82 o 
 -12   6  16        4.52        5.96      3.31 o 
 -11   6  16       27.58       36.41      3.26 o 
 -10   6  16       14.75       14.66      2.75 o 
  -9   6  16        1.62       -0.01      1.80 o 
  -8   6  16        6.91       13.07      3.57 o 
  -7   6  16       22.08       30.43      2.55 o 
  -6   6  16        1.99        8.41      2.14 o 
  -5   6  16        0.09       -2.42      2.11 o 
  -4   6  16        0.08        0.33      2.26 o 
  -3   6  16       16.23       24.65      4.81 o 
  -2   6  16        0.75       -0.28      2.82 o 
  -1   6  16        8.83       13.56      3.42 o 
   0   6  16        4.40        3.04      3.70 o 
   1   6  16        0.51        0.00      3.28 o 
   2   6  16        0.25       -3.24      3.00 o 
   3   6  16       13.72       18.06      4.99 o 
   4   6  16        1.33       -0.87      4.66 o 
   5   6  16        0.38       -4.83      4.31 o 
   6   6  16        0.97       -1.30      4.64 o 
   7   6  16        2.19      -11.41     11.98 o 
 -12   7  16        0.09        1.99      2.58 o 
 -11   7  16        2.94        2.75      3.46 o 
 -10   7  16        0.00        0.07      2.37 o 
  -9   7  16        7.80       12.25      3.31 o 
  -8   7  16        4.34        2.63      4.70 o 
  -7   7  16       31.01       33.98      3.84 o 
  -6   7  16        9.79       14.29      2.65 o 
  -5   7  16        0.16        5.16      2.47 o 
  -4   7  16        0.17        0.06      2.47 o 
  -3   7  16        7.68        7.93      2.54 o 
  -2   7  16       10.34        2.89      3.10 o 
  -1   7  16        5.97        0.58      3.10 o 
   0   7  16        0.67       -0.24      3.35 o 
   1   7  16        2.44        4.94      3.50 o 
   2   7  16        3.63        3.77      3.50 o 
   3   7  16        5.14        7.65      4.92 o 
   4   7  16        0.27       -1.05      4.79 o 
   5   7  16        1.59        4.49      6.99 o 
  -9   8  16        0.15       -2.49      5.37 o 
  -8   8  16        4.40        6.44      6.17 o 
  -7   8  16        2.65        1.87      3.64 o 
  -6   8  16        0.11       -0.78      3.13 o 
  -5   8  16        7.73       14.61      5.18 o 
  -4   8  16        0.51        0.85      6.79 o 
  -3   8  16        0.81        1.21      5.15 o 
  -2   8  16        0.83       -0.29      4.93 o 
  -1   8  16        0.07        5.74      3.50 o 
   0   8  16        0.12        3.67      3.57 o 
   1   8  16        1.82        5.81      3.74 o 
   2   8  16        1.40       -5.09      3.82 o 
 -17   1  17        0.01       -0.68      2.13 o 
 -16   1  17        0.90       -1.00      2.06 o 
 -15   1  17       15.70       18.85      2.51 o 
 -14   1  17        4.71        6.26      2.08 o 
 -13   1  17        6.47        6.25      1.99 o 
 -12   1  17       27.37       23.39      2.49 o 
 -11   1  17       16.67       18.88      2.25 o 
 -10   1  17        1.09       -1.53      1.84 o 
  -9   1  17        0.80       -0.26      2.09 o 
  -8   1  17        4.78        6.07      1.93 o 
  -7   1  17        0.96       -0.71      1.73 o 
  -6   1  17       17.63       20.19      2.13 o 
  -5   1  17        2.86        0.53      1.79 o 
  -4   1  17       64.76       70.38      3.23 o 
  -3   1  17       83.11       88.81      3.74 o 
  -2   1  17      163.39      178.69      4.66 o 
  -1   1  17       14.32       14.38      2.33 o 
   0   1  17        0.02       -3.04      2.03 o 
   1   1  17       96.22      108.15      5.65 o 
   2   1  17        0.78        3.66      2.82 o 
   3   1  17        0.69        1.54      3.03 o 
   4   1  17        2.67        3.33      2.82 o 
   5   1  17        6.69       11.80      3.51 o 
   6   1  17       42.63       47.05      4.71 o 
   7   1  17        0.01        0.22      3.51 o 
   8   1  17        0.22       -1.33      5.32 o 
   9   1  17        0.72        3.33      5.99 o 
  10   1  17        0.18       -5.32      5.32 o 
 -17   2  17        1.55        0.76      2.26 o 
 -16   2  17       31.11       39.62      3.03 o 
 -15   2  17        0.01       -1.78      2.01 o 
 -14   2  17        0.02       -2.46      1.80 o 
 -13   2  17       30.63       34.13      2.92 o 
 -12   2  17       28.71       22.61      2.39 o 
 -11   2  17        0.58        1.46      1.93 o 
 -10   2  17      192.61      185.43      4.51 o 
  -9   2  17       95.67       97.21      3.49 o 
  -8   2  17       18.95       20.41      2.51 o 
  -7   2  17       30.00       38.06      2.56 o 
  -6   2  17       40.95       49.12      2.71 o 
  -5   2  17      110.70      106.86      3.76 o 
  -4   2  17       48.03       45.74      2.55 o 
  -3   2  17      127.21      117.29      3.49 o 
  -2   2  17      182.38      176.39      4.03 o 
  -1   2  17        8.44       13.74      2.54 o 
   0   2  17        0.04        2.17      2.54 o 
   1   2  17       21.46       22.28      3.68 o 
   2   2  17       58.90       64.35      5.99 o 
   3   2  17        0.95       -2.66      2.82 o 
   4   2  17       29.68       35.62      3.98 o 
   5   2  17       24.71       21.28      3.99 o 
   6   2  17        0.44       10.65      5.99 o 
   7   2  17       14.17       17.97      6.66 o 
   8   2  17        0.89       -5.52      3.68 o 
   9   2  17        0.01       -6.99      4.66 o 
  10   2  17        3.60        7.15      4.64 o 
 -16   3  17        2.33        1.73      2.29 o 
 -15   3  17        2.47        1.56      2.11 o 
 -14   3  17        2.91        0.68      1.93 o 
 -13   3  17        6.36        4.84      2.02 o 
 -12   3  17        0.16       -1.33      2.14 o 
 -11   3  17        3.54        2.44      2.12 o 
 -10   3  17       28.39       23.72      3.20 o 
  -9   3  17       15.79       13.76      2.48 o 
  -8   3  17       49.57       45.01      3.53 o 
  -7   3  17        1.28       -2.60      1.73 o 
  -6   3  17       30.36       32.64      2.79 o 
  -5   3  17       76.97       73.63      3.00 o 
  -4   3  17       22.81       26.14      2.25 o 
  -3   3  17        3.35        2.16      1.80 o 
  -2   3  17      105.56      102.74      3.31 o 
  -1   3  17       43.39       39.81      3.31 o 
   0   3  17       46.14       50.86      3.70 o 
   1   3  17      110.78      109.91      5.59 o 
   2   3  17      160.73      176.38      6.71 o 
   3   3  17       17.47       24.31      4.92 o 
   4   3  17        0.01       -5.97      3.98 o 
   5   3  17        2.05       -0.63      3.82 o 
   6   3  17        0.65       -5.66      7.65 o 
   7   3  17        4.30       -3.55      4.16 o 
   8   3  17        2.14       -6.68      4.45 o 
   9   3  17        2.15       -6.68      4.45 o 
 -16   4  17        5.17        5.32      3.22 o 
 -15   4  17        1.80       -1.09      2.47 o 
 -14   4  17        0.80        0.34      2.79 o 
 -13   4  17        0.19       -2.31      2.29 o 
 -12   4  17        9.90       10.78      2.63 o 
 -11   4  17        6.54        2.00      3.17 o 
 -10   4  17       12.05        8.84      2.36 o 
  -9   4  17        9.28        4.67      2.20 o 
  -8   4  17       16.51       19.09      2.66 o 
  -7   4  17       14.74       16.74      2.63 o 
  -6   4  17        4.26        0.94      2.09 o 
  -5   4  17       21.44       27.75      2.73 o 
  -4   4  17        0.46        2.72      2.11 o 
  -3   4  17       41.84       42.95      3.07 o 
  -2   4  17       32.30       33.84      3.22 o 
  -1   4  17       17.11       23.48      2.80 o 
   0   4  17        1.67       -2.99      3.22 o 
   1   4  17        6.50        4.59      3.10 o 
   2   4  17        1.27       -2.39      6.99 o 
   3   4  17        0.63       -0.96      4.16 o 
   4   4  17        0.09       -5.41      4.66 o 
   5   4  17        3.37       -2.07      4.99 o 
   6   4  17        1.03       -6.68      4.45 o 
   7   4  17        2.32       -5.25      4.16 o 
   8   4  17        0.41       -2.50     10.32 o 
 -14   5  17        0.15        0.89      3.03 o 
 -13   5  17        8.86       11.69      3.70 o 
 -12   5  17        1.39        0.51      2.41 o 
 -11   5  17        8.92        8.01      2.29 o 
 -10   5  17        3.64       -0.09      2.40 o 
  -9   5  17        5.32        4.83      2.29 o 
  -8   5  17        2.66        1.02      2.12 o 
  -7   5  17       14.23       18.97      3.17 o 
  -6   5  17       10.47       17.36      2.87 o 
  -5   5  17       37.79       40.11      3.02 o 
  -4   5  17        1.48        4.11      2.02 o 
  -3   5  17      114.84      111.05      4.27 o 
  -2   5  17        9.81        7.52      3.87 o 
  -1   5  17        1.76        3.28      3.28 o 
   0   5  17        1.98        6.32      3.28 o 
   1   5  17        0.57       -4.90      3.28 o 
   2   5  17        6.46        4.69      4.31 o 
   3   5  17       91.04       93.04      6.71 o 
   4   5  17        3.75       -1.96      6.99 o 
   5   5  17        1.11        2.30      6.32 o 
   6   5  17        0.03        2.76      4.79 o 
   7   5  17        0.49       -6.90      5.11 o 
 -13   6  17        6.18        9.55      3.42 o 
 -12   6  17        5.89        3.18      3.10 o 
 -11   6  17       15.26       10.49      3.22 o 
 -10   6  17        1.73        3.94      3.10 o 
  -9   6  17        0.51       -3.22      2.14 o 
  -8   6  17       31.42       36.51      3.17 o 
  -7   6  17        3.25        6.71      2.86 o 
  -6   6  17       11.86       14.12      2.87 o 
  -5   6  17        0.34        0.29      2.48 o 
  -4   6  17       26.24       32.41      3.10 o 
  -3   6  17        1.54       -0.81      3.13 o 
  -2   6  17        8.91       12.81      3.42 o 
  -1   6  17        6.17        4.58      3.42 o 
   0   6  17        0.14       -4.65      3.10 o 
   1   6  17        1.33       -5.20      3.46 o 
   2   6  17        0.61       -6.66      8.98 o 
   3   6  17        1.84        0.67      6.66 o 
   4   6  17        0.17       -4.94      4.79 o 
   5   6  17        3.34        1.94      5.28 o 
   6   6  17        0.82       -4.02      5.32 o 
 -11   7  17        1.46        3.82      3.13 o 
 -10   7  17        6.34        4.70      3.84 o 
  -9   7  17        1.69        1.62      3.03 o 
  -8   7  17        3.25        3.14      5.85 o 
  -7   7  17        7.54        8.96      3.19 o 
  -6   7  17        5.56        8.65      3.65 o 
  -5   7  17       28.02       42.32      3.50 o 
  -4   7  17       33.12       43.76      3.62 o 
  -3   7  17        9.07       17.02      3.70 o 
  -2   7  17        0.00       -2.71      3.19 o 
  -1   7  17        0.10       -1.68      4.00 o 
   0   7  17        0.90       -4.39      2.93 o 
   1   7  17        0.04       -0.33      3.50 o 
   2   7  17        0.01       -5.77      4.16 o 
   3   7  17        3.31       12.92      5.59 o 
  -7   8  17        0.13       -0.69      6.11 o 
  -6   8  17        3.13        4.45      3.38 o 
  -5   8  17        0.02        4.97      3.22 o 
  -4   8  17        0.08        3.66      4.71 o 
  -3   8  17        0.39        3.82      3.62 o 
  -2   8  17        0.39        5.25      3.62 o 
  -1   8  17        6.14        9.96      4.55 o 
 -17   0  18        2.29       -2.29      3.68 o 
 -16   0  18        7.46        6.73      3.98 o 
 -15   0  18        0.28       -0.44      3.51 o 
 -14   0  18        5.20       -3.33      3.51 o 
 -13   0  18       10.07        7.32      4.66 o 
 -12   0  18        4.10       -0.72      3.03 o 
 -11   0  18       31.74       24.42      3.98 o 
 -10   0  18        8.75        6.27      3.19 o 
  -9   0  18       20.49       22.04      3.76 o 
  -8   0  18       27.26       28.29      7.99 o 
  -7   0  18        2.96        0.85      2.56 o 
  -6   0  18       18.22       19.88      3.51 o 
  -5   0  18       92.93       92.57      5.40 o 
  -4   0  18        9.88        9.27      3.03 o 
  -3   0  18       41.22       45.26      4.24 o 
  -2   0  18      288.59      252.27      7.53 o 
  -1   0  18      216.13      233.59     10.65 o 
   0   0  18       62.14       60.56      6.66 o 
   1   0  18       14.81        3.99      4.66 o 
   2   0  18        1.83        4.66      4.66 o 
   3   0  18       23.90       35.27      5.99 o 
   4   0  18        9.03        9.32      5.32 o 
   5   0  18        0.79        0.67      4.66 o 
   6   0  18       13.58       21.30      5.99 o 
   7   0  18        0.11        3.33      5.32 o 
   8   0  18        0.23        5.99      5.32 o 
   9   0  18       10.47       -0.67      5.32 o 
 -16   1  18        3.70        6.64      2.43 o 
 -15   1  18        0.56        0.88      2.27 o 
 -14   1  18       17.30       15.09      2.43 o 
 -13   1  18        7.98        6.99      2.19 o 
 -12   1  18        0.35       -2.16      1.95 o 
 -11   1  18       13.63       15.41      2.29 o 
 -10   1  18        1.08       -2.45      2.68 o 
  -9   1  18        1.17       -0.87      1.71 o 
  -8   1  18       15.13       13.68      2.06 o 
  -7   1  18       12.29        7.25      1.91 o 
  -6   1  18       26.97       27.85      2.43 o 
  -5   1  18       85.27       85.82      3.71 o 
  -4   1  18       58.96       55.31      3.40 o 
  -3   1  18       39.96       39.62      2.99 o 
  -2   1  18        6.13        5.59      2.12 o 
  -1   1  18       68.62       66.52      3.96 o 
   0   1  18        8.87        7.37      3.03 o 
   1   1  18       17.42       19.66      6.99 o 
   2   1  18       96.31      105.68      5.99 o 
   3   1  18       42.37       43.64      4.99 o 
   4   1  18        0.00       -0.33      3.29 o 
   5   1  18        6.29        4.53      3.51 o 
   6   1  18        3.36        8.98      6.32 o 
   7   1  18        2.43        0.35      3.51 o 
   8   1  18        6.42        5.32      5.99 o 
   9   1  18        2.65        3.33      5.32 o 
 -16   2  18        1.01        2.43      2.14 o 
 -15   2  18       13.05       26.44      3.15 o 
 -14   2  18       11.86       14.83      2.38 o 
 -13   2  18       17.92       17.65      2.43 o 
 -12   2  18        0.75       -0.39      2.06 o 
 -11   2  18       30.74       36.63      2.85 o 
 -10   2  18      111.59       95.88      3.60 o 
  -9   2  18       18.53       23.40      2.41 o 
  -8   2  18        4.41        3.48      1.93 o 
  -7   2  18        3.33        0.96      1.79 o 
  -6   2  18        3.06        4.28      1.89 o 
  -5   2  18        7.06        8.06      2.06 o 
  -4   2  18        0.64       -2.16      1.75 o 
  -3   2  18       23.17       23.73      2.29 o 
  -2   2  18       17.75       19.87      2.29 o 
  -1   2  18      180.05      182.20      5.63 o 
   0   2  18        9.24       15.81      3.51 o 
   1   2  18       52.46       72.47      4.92 o 
   2   2  18        0.57        0.00      3.03 o 
   3   2  18       28.44       32.42      3.98 o 
   4   2  18        1.31        4.13      3.51 o 
   5   2  18       19.16       25.29      5.99 o 
   6   2  18        3.19        3.99      5.32 o 
   7   2  18        0.56        8.65      5.99 o 
   8   2  18        5.50       11.31      6.66 o 
 -15   3  18        2.09        2.35      2.16 o 
 -14   3  18        4.42        8.65      2.36 o 
 -13   3  18        0.92        1.10      2.06 o 
 -12   3  18        4.45        5.27      2.06 o 
 -11   3  18        3.72        4.96      2.03 o 
 -10   3  18        0.34        0.41      1.76 o 
  -9   3  18        4.53        7.87      2.02 o 
  -8   3  18       22.79       20.56      3.92 o 
  -7   3  18        8.31        8.79      2.06 o 
  -6   3  18        7.34        5.45      1.95 o 
  -5   3  18        7.72        6.59      1.95 o 
  -4   3  18       18.81       23.29      3.19 o 
  -3   3  18       83.18       81.72      3.19 o 
  -2   3  18       96.29      113.11      4.73 o 
  -1   3  18        1.74        3.92      2.63 o 
   0   3  18        0.38        2.84      2.54 o 
   1   3  18        0.00        1.43      3.03 o 
   2   3  18       42.29       55.24      7.99 o 
   3   3  18        9.41        9.98      5.99 o 
   4   3  18        0.06        0.00      5.32 o 
   5   3  18        0.72        2.00      5.99 o 
   6   3  18        1.93        9.98      6.66 o 
   7   3  18        0.01       -1.33      5.32 o 
   8   3  18       14.40        3.33      6.66 o 
 -15   4  18        0.02       -4.41      2.94 o 
 -14   4  18        6.84       11.18      2.63 o 
 -13   4  18        2.48        1.29      2.50 o 
 -12   4  18       14.94       16.93      3.27 o 
 -11   4  18        4.81        2.27      2.41 o 
 -10   4  18        4.60        6.48      2.41 o 
  -9   4  18        0.02       -2.57      1.95 o 
  -8   4  18        0.18       -0.18      2.64 o 
  -7   4  18        0.35       -0.41      2.07 o 
  -6   4  18        0.36        0.56      2.85 o 
  -5   4  18        0.12       -3.03      2.02 o 
  -4   4  18      132.19      146.56      4.64 o 
  -3   4  18       18.89       27.08      3.42 o 
  -2   4  18       87.97       85.23      4.31 o 
  -1   4  18        8.33        9.65      3.76 o 
   0   4  18        1.01       -3.90      3.66 o 
   1   4  18        1.46       10.65      5.32 o 
   2   4  18        1.96       -3.33      5.32 o 
   3   4  18        0.03        3.33      5.32 o 
   4   4  18        3.01        3.47      4.31 o 
   5   4  18        0.85        6.12      4.64 o 
   6   4  18        0.84       -9.24      6.66 o 
   7   4  18        0.22        0.70      7.65 o 
 -13   5  18        1.19       -0.78      2.82 o 
 -12   5  18        1.72       -0.09      2.55 o 
 -11   5  18        0.00       -3.62      2.41 o 
 -10   5  18        1.21        0.48      2.26 o 
  -9   5  18       14.15       17.35      2.68 o 
  -8   5  18       18.12       21.49      2.79 o 
  -7   5  18        8.98        6.81      2.88 o 
  -6   5  18        4.15        4.19      2.20 o 
  -5   5  18        0.33       -3.04      2.03 o 
  -4   5  18        0.09        2.31      2.80 o 
  -3   5  18        6.23        7.67      3.98 o 
  -2   5  18        5.31       -2.80      3.51 o 
  -1   5  18        0.67        0.33      4.99 o 
   0   5  18       25.36       30.46      4.01 o 
   1   5  18        2.14        4.10      4.31 o 
   2   5  18       26.87       25.60      5.11 o 
   3   5  18        3.46        4.89      5.66 o 
   4   5  18        2.57       -1.24      4.92 o 
   5   5  18        0.10       -7.49      4.99 o 
   6   5  18        0.95       -0.03      6.32 o 
 -12   6  18        3.26        3.81      4.28 o 
 -11   6  18       24.28       28.66      3.89 o 
 -10   6  18       13.34       12.20      3.42 o 
  -9   6  18        8.14        9.42      2.65 o 
  -8   6  18        0.20       -3.36      2.24 o 
  -7   6  18        5.47        5.16      3.03 o 
  -6   6  18       19.49       18.40      3.31 o 
  -5   6  18        8.45       12.72      3.19 o 
  -4   6  18        1.10        2.90      2.89 o 
  -3   6  18       16.08       16.75      3.67 o 
  -2   6  18        3.98        5.03      3.57 o 
  -1   6  18        4.19        3.33      3.57 o 
   0   6  18        2.77        2.82      3.57 o 
   1   6  18        1.31       -3.12      4.31 o 
   2   6  18        6.45        6.94      4.79 o 
   3   6  18        0.10        6.47      4.92 o 
   4   6  18        3.73        6.99      5.59 o 
  -9   7  18        0.09       -5.52      3.68 o 
  -8   7  18        0.26       -5.52      3.68 o 
  -7   7  18        0.18       -5.26      3.51 o 
  -6   7  18        0.04        1.28      2.75 o 
  -5   7  18        0.68        1.81      2.65 o 
  -4   7  18        9.22       11.16      3.53 o 
  -3   7  18        3.95        4.61      3.28 o 
  -2   7  18        0.00        4.44      3.50 o 
  -1   7  18        3.96        4.44      3.67 o 
   0   7  18        1.78        2.70      3.67 o 
   1   7  18        4.40       10.71      3.74 o 
 -15   1  19        3.24        2.33      2.81 o 
 -14   1  19        0.02       -1.03      2.25 o 
 -13   1  19        0.02       -2.42      1.95 o 
 -12   1  19        1.61        2.37      2.11 o 
 -11   1  19       27.53       30.17      2.82 o 
 -10   1  19       10.58        8.03      2.14 o 
  -9   1  19        1.56       -0.62      1.99 o 
  -8   1  19        2.03        5.29      2.29 o 
  -7   1  19        0.04       -2.71      1.81 o 
  -6   1  19        0.08       -1.95      2.02 o 
  -5   1  19       15.13       16.90      2.86 o 
  -4   1  19       16.01       19.56      2.57 o 
  -3   1  19       27.30       27.94      2.78 o 
  -2   1  19       25.95       35.35      4.22 o 
  -1   1  19        5.76        7.32      3.29 o 
   0   1  19        0.00       -1.66      2.82 o 
   1   1  19       28.80       40.71      8.32 o 
   2   1  19        0.00       -0.51      3.03 o 
   3   1  19       47.55       62.27      5.18 o 
   4   1  19        9.64        7.10      3.51 o 
   5   1  19        0.12        0.62      3.51 o 
   6   1  19        0.22        0.75      3.51 o 
   7   1  19        0.01       -1.33      5.32 o 
 -15   2  19        0.05       -1.89      2.25 o 
 -14   2  19        0.38       -3.03      2.02 o 
 -13   2  19       30.73       33.04      2.93 o 
 -12   2  19        6.03        4.85      2.06 o 
 -11   2  19        0.53        2.90      2.06 o 
 -10   2  19       14.63       19.50      2.32 o 
  -9   2  19       26.72       31.00      2.64 o 
  -8   2  19       15.40       16.85      2.35 o 
  -7   2  19        6.12        7.34      2.20 o 
  -6   2  19       12.66        9.93      2.11 o 
  -5   2  19       28.79       26.96      2.43 o 
  -4   2  19        5.25        4.60      2.06 o 
  -3   2  19       17.63       20.95      2.63 o 
  -2   2  19       72.68       78.93      5.08 o 
  -1   2  19        7.79       11.98      3.51 o 
   0   2  19       43.00       42.63      4.24 o 
   1   2  19        0.07        4.75      3.51 o 
   2   2  19       14.70       16.98      3.76 o 
   3   2  19       37.83       40.49      8.32 o 
   4   2  19       34.94       35.27      7.32 o 
   5   2  19        1.79        7.32      5.99 o 
   6   2  19        0.00       -1.33      5.99 o 
   7   2  19        0.26       -3.33      5.99 o 
 -14   3  19        6.88        6.52      2.47 o 
 -13   3  19        7.78        3.41      2.17 o 
 -12   3  19        0.00       -0.96      1.99 o 
 -11   3  19        3.03        3.36      2.02 o 
 -10   3  19        7.50        7.17      2.14 o 
  -9   3  19       23.45       21.65      2.43 o 
  -8   3  19       64.44       62.59      3.21 o 
  -7   3  19      110.51      118.84      4.49 o 
  -6   3  19        0.08        0.72      1.89 o 
  -5   3  19        0.27       -2.25      1.77 o 
  -4   3  19       12.24       14.48      2.68 o 
  -3   3  19       54.47       56.98      3.96 o 
  -2   3  19       36.85       38.79      4.44 o 
  -1   3  19       71.87       72.74      4.31 o 
   0   3  19       28.99       32.04      4.33 o 
   1   3  19        2.48       10.19      3.68 o 
   2   3  19       30.39       37.27      6.66 o 
   3   3  19        7.78        9.32      5.99 o 
   4   3  19        6.35        3.99      5.32 o 
   5   3  19        0.20        0.67      5.99 o 
   6   3  19        0.59       -6.99      4.66 o 
 -13   4  19        0.24       -3.95      2.63 o 
 -12   4  19        1.84        3.76      2.60 o 
 -11   4  19        8.96        9.71      2.68 o 
 -10   4  19        0.28       -2.54      2.29 o 
  -9   4  19        0.43       -3.30      2.20 o 
  -8   4  19        0.77        0.84      2.59 o 
  -7   4  19        2.01       -2.54      2.10 o 
  -6   4  19        0.25       -1.90      2.41 o 
  -5   4  19        0.58        3.33      1.93 o 
  -4   4  19        3.74        6.24      2.06 o 
  -3   4  19        2.15        1.46      2.63 o 
  -2   4  19        0.02       -0.27      2.74 o 
  -1   4  19        0.02        2.04      3.98 o 
   0   4  19        3.76        6.66      5.32 o 
   1   4  19       16.39       27.95      6.66 o 
   2   4  19        4.36       12.64      5.99 o 
   3   4  19        3.03        5.99      5.99 o 
   4   4  19        0.00        9.32      5.99 o 
   5   4  19        0.89       -3.99      5.99 o 
 -12   5  19        2.72        3.38      3.83 o 
 -11   5  19        0.72       -1.82      2.50 o 
 -10   5  19        2.37        3.97      2.45 o 
  -9   5  19        0.39        0.49      2.24 o 
  -8   5  19        0.46        1.92      2.50 o 
  -7   5  19        3.60        0.76      2.98 o 
  -6   5  19        0.11       -0.24      2.79 o 
  -5   5  19        2.63        4.57      2.40 o 
  -4   5  19        0.10        6.07      3.98 o 
  -3   5  19        9.97       13.45      5.99 o 
  -2   5  19       10.87       12.64      4.24 o 
  -1   5  19        1.51        2.00      3.76 o 
   0   5  19        3.75       10.65      5.32 o 
   1   5  19       13.91       21.30      6.66 o 
   2   5  19       26.22       33.28      7.99 o 
   3   5  19       11.28       -1.33      5.32 o 
   4   5  19        0.03        1.33      6.66 o 
 -10   6  19        5.62        9.56      3.46 o 
  -9   6  19        3.99        0.28      2.36 o 
  -8   6  19        1.67        2.62      3.09 o 
  -7   6  19        1.86       -1.46      2.74 o 
  -6   6  19       11.63        9.75      3.28 o 
  -5   6  19        8.62        9.71      3.42 o 
  -4   6  19       48.34       65.49     11.98 o 
  -3   6  19       30.01       33.26      4.92 o 
  -2   6  19       15.67       18.99      4.71 o 
  -1   6  19        9.26       12.31      4.71 o 
   0   6  19        0.05       -5.26      3.51 o 
   1   6  19        0.67        6.66      6.66 o 
   2   6  19        1.51        0.91      5.11 o 
  -5   7  19        5.81       14.01      4.64 o 
  -4   7  19        5.86        7.76      4.16 o 
 -14   0  20       43.34       56.25      5.87 o 
 -13   0  20        2.27        1.21      3.68 o 
 -12   0  20        6.53       12.96      3.99 o 
 -11   0  20        5.52        4.33      3.29 o 
 -10   0  20        0.04        2.62      4.33 o 
  -9   0  20        0.36        0.10      5.66 o 
  -8   0  20       16.16       21.82      3.68 o 
  -7   0  20        0.61        0.20      3.03 o 
  -6   0  20        8.70        7.19      3.51 o 
  -5   0  20        0.15        0.10      3.03 o 
  -4   0  20        5.10        3.66      3.29 o 
  -3   0  20        0.11       -2.35      3.03 o 
  -2   0  20       30.16       41.26      5.99 o 
  -1   0  20        5.54       14.64      5.32 o 
   0   0  20        0.42        2.00      4.66 o 
   1   0  20        7.43        4.66      4.66 o 
   2   0  20        2.18        1.33      4.66 o 
   3   0  20       27.13       28.62      5.99 o 
   4   0  20       32.27       21.30      5.99 o 
   5   0  20        0.17       -1.33      5.32 o 
   6   0  20        5.63       11.98      5.99 o 
 -14   1  20        8.73        2.50      2.74 o 
 -13   1  20        6.76        9.45      3.75 o 
 -12   1  20        0.05        0.45      2.29 o 
 -11   1  20        6.17        7.14      2.69 o 
 -10   1  20       16.27       21.17      2.97 o 
  -9   1  20        4.37        4.30      2.36 o 
  -8   1  20        0.37        1.33      2.26 o 
  -7   1  20        6.90        2.92      2.40 o 
  -6   1  20        0.72       -2.02      2.50 o 
  -5   1  20        1.00       -1.64      2.02 o 
  -4   1  20       14.92       10.87      3.07 o 
  -3   1  20        2.47        2.08      2.23 o 
  -2   1  20        7.88        5.99      7.99 o 
  -1   1  20        9.56       17.61      6.99 o 
   0   1  20        0.16        0.67      3.29 o 
   1   1  20       40.56       45.29      4.71 o 
   2   1  20        0.11        3.77      3.51 o 
   3   1  20        1.34        4.33      5.66 o 
   4   1  20        0.23       -2.99      3.29 o 
   5   1  20       16.23       22.65      4.24 o 
   6   1  20        0.64        2.66      5.32 o 
 -14   2  20        2.18        1.84      2.42 o 
 -13   2  20       15.80       12.23      2.53 o 
 -12   2  20       13.26       10.67      2.41 o 
 -11   2  20        0.67        4.00      2.26 o 
 -10   2  20        9.07        3.93      2.17 o 
  -9   2  20        7.97        8.49      2.25 o 
  -8   2  20        1.89        1.21      2.28 o 
  -7   2  20        1.21       -0.52      1.87 o 
  -6   2  20        2.82        1.90      2.06 o 
  -5   2  20       12.04        8.86      2.37 o 
  -4   2  20        3.23        3.00      2.20 o 
  -3   2  20       17.29       19.93      3.19 o 
  -2   2  20        2.75        3.18      2.93 o 
  -1   2  20       30.03       22.35      4.16 o 
   0   2  20       16.80       18.14      4.33 o 
   1   2  20       11.19        9.32      3.76 o 
   2   2  20       10.16       15.52      3.98 o 
   3   2  20        1.21        4.39      3.99 o 
   4   2  20        0.39        7.32      5.99 o 
   5   2  20        7.74        8.65      5.99 o 
 -13   3  20        0.60        0.46      2.19 o 
 -12   3  20        2.47        1.36      2.26 o 
 -11   3  20        2.77       -0.85      1.95 o 
 -10   3  20       11.86       12.23      2.39 o 
  -9   3  20        4.15        6.49      2.31 o 
  -8   3  20       47.41       48.51      3.09 o 
  -7   3  20        1.36        2.57      1.93 o 
  -6   3  20       14.42       20.31      2.43 o 
  -5   3  20        5.70        3.42      2.17 o 
  -4   3  20        8.81        8.74      2.23 o 
  -3   3  20       22.88       28.83      4.50 o 
  -2   3  20       31.08       30.78      3.57 o 
  -1   3  20        0.05        1.33      4.66 o 
   0   3  20       20.03       26.91      6.66 o 
   1   3  20        0.28       11.31      5.32 o 
   2   3  20        1.99        7.32      5.32 o 
   3   3  20       20.80       17.30      6.66 o 
   4   3  20        7.21        2.00      5.32 o 
   5   3  20        3.80       10.65      5.99 o 
 -12   4  20        0.00       -3.05      2.03 o 
 -11   4  20        0.01       -0.93      2.14 o 
 -10   4  20        5.70        7.78      2.36 o 
  -9   4  20        0.02       -0.49      2.51 o 
  -8   4  20        0.18        0.14      2.06 o 
  -7   4  20        6.44        6.28      2.25 o 
  -6   4  20        1.60        0.38      1.99 o 
  -5   4  20       19.17       15.35      2.39 o 
  -4   4  20        0.01       -0.48      2.49 o 
  -3   4  20        3.67        2.43      2.82 o 
  -2   4  20        0.00        2.00      3.76 o 
  -1   4  20       26.06       29.95      6.66 o 
   0   4  20        3.95        7.32      5.32 o 
   1   4  20        2.13        6.66      5.32 o 
   2   4  20        3.97        7.99      5.99 o 
   3   4  20        0.13        3.99      5.99 o 
 -10   5  20        5.48        2.95      2.68 o 
  -9   5  20       19.61       26.95      6.34 o 
  -8   5  20       10.48       11.03      2.97 o 
  -7   5  20        0.63       -2.35      2.30 o 
  -6   5  20        1.92        1.14      2.34 o 
  -5   5  20        0.19       -2.95      5.66 o 
  -4   5  20        0.46       -1.45      3.98 o 
  -3   5  20       13.53       25.29     10.65 o 
  -2   5  20        1.18       -8.03      5.66 o 
  -1   5  20        2.64        1.33      4.24 o 
   0   5  20       22.77       29.28      7.32 o 
   1   5  20        1.13       11.31      5.99 o 
   2   5  20        6.08       11.31      6.66 o 
  -7   6  20        1.81        1.76      3.10 o 
  -6   6  20        0.02        2.83      3.10 o 
  -5   6  20        0.86        5.18      4.66 o 
  -4   6  20        0.02        3.03      4.16 o 
  -3   6  20        0.05        5.88      4.45 o 
  -2   6  20        0.80       -3.17      3.98 o 
 -13   1  21        0.14        0.27      2.77 o 
 -12   1  21        0.45        1.45      2.57 o 
 -11   1  21        0.02        0.19      2.60 o 
 -10   1  21        0.60        0.06      2.40 o 
  -9   1  21        6.08        4.73      2.35 o 
  -8   1  21        6.20        2.10      2.34 o 
  -7   1  21        0.00       -3.17      2.11 o 
  -6   1  21        4.59        1.52      2.26 o 
  -5   1  21        1.78       -2.95      2.20 o 
  -4   1  21        1.08       -1.78      2.23 o 
  -3   1  21        0.05       -0.05      3.75 o 
  -2   1  21        0.12       -2.46      3.03 o 
  -1   1  21        6.09       12.81      3.66 o 
   0   1  21        1.92        2.00      3.29 o 
   1   1  21        0.06       -4.20      3.03 o 
   2   1  21       14.13       16.91      3.98 o 
   3   1  21        0.00        1.66      3.76 o 
   4   1  21        0.71       -0.33      3.29 o 
 -12   2  21        2.18       -1.21      2.47 o 
 -11   2  21        7.22        7.21      2.41 o 
 -10   2  21        3.15        5.71      2.36 o 
  -9   2  21       33.81       44.77      3.29 o 
  -8   2  21        3.92        4.94      2.29 o 
  -7   2  21        0.83       -2.98      1.99 o 
  -6   2  21        0.80        2.25      2.29 o 
  -5   2  21        2.91        3.59      2.98 o 
  -4   2  21        1.10        0.72      2.80 o 
  -3   2  21        1.10       -3.81      2.54 o 
  -2   2  21        4.22        1.00      3.29 o 
  -1   2  21        0.30        2.71      4.33 o 
   0   2  21       13.28       19.39      4.99 o 
   1   2  21       32.57       30.48      4.16 o 
   2   2  21        9.71        8.65      3.76 o 
   3   2  21       10.01       19.97      6.66 o 
 -11   3  21       47.28       47.54      4.36 o 
 -10   3  21        8.62        9.54      2.45 o 
  -9   3  21       16.77       26.22      2.68 o 
  -8   3  21       12.77       15.57      2.48 o 
  -7   3  21       13.60       18.36      2.41 o 
  -6   3  21        0.11       -1.74      2.06 o 
  -5   3  21        9.50        4.53      2.14 o 
  -4   3  21       11.95        8.68      2.89 o 
  -3   3  21        4.58        5.96      3.60 o 
  -2   3  21       11.10       11.75      4.99 o 
  -1   3  21       15.52       12.84      3.98 o 
   0   3  21       25.45       26.62      6.66 o 
   1   3  21        5.39        8.65      5.32 o 
   2   3  21        7.92       20.63      6.66 o 
 -10   4  21        2.20       -0.46      2.28 o 
  -9   4  21        2.71        7.32      2.29 o 
  -8   4  21       11.16       21.36      3.12 o 
  -7   4  21        0.02       -0.67      2.17 o 
  -6   4  21        6.66        9.55      2.32 o 
  -5   4  21       13.06       13.41      3.22 o 
  -4   4  21        1.88       -3.59      2.70 o 
  -3   4  21        1.28        1.62      2.89 o 
  -2   4  21        4.44        7.99      5.99 o 
  -1   4  21        0.82       -1.33      5.32 o 
   0   4  21        1.50        2.66      5.99 o 
   1   4  21       13.41       13.98      6.66 o 
  -7   5  21        8.73        9.91      2.53 o 
  -6   5  21       14.00       17.45      4.65 o 
  -5   5  21        1.87       -3.83      3.68 o 
  -4   5  21       11.42       10.32      6.32 o 
  -3   5  21        0.06       -2.00      3.68 o 
  -2   5  21       11.65       14.04      8.32 o 
 -11   0  22       20.41       25.70      4.64 o 
 -10   0  22        7.56        7.79      3.98 o 
  -9   0  22       11.91       14.84      3.98 o 
  -8   0  22        0.79        3.16      3.99 o 
  -7   0  22        0.78        2.25      3.68 o 
  -6   0  22        0.97       -3.23      3.19 o 
  -5   0  22        0.03        4.33      3.68 o 
  -4   0  22        4.16        8.65      5.32 o 
  -3   0  22        1.20       -3.99      3.99 o 
  -2   0  22       26.81       17.97      5.32 o 
  -1   0  22        2.15        8.65      5.32 o 
   0   0  22        4.50        2.00      4.66 o 
   1   0  22        0.91        8.65      5.32 o 
   2   0  22        4.60        0.67      5.32 o 
 -11   1  22        0.33        2.94      2.81 o 
 -10   1  22        1.28        0.81      2.47 o 
  -9   1  22        4.05        0.34      3.36 o 
  -8   1  22        1.89        1.53      2.35 o 
  -7   1  22        0.99       -2.81      2.54 o 
  -6   1  22       10.37       12.43      3.27 o 
  -5   1  22        1.81        0.13      2.36 o 
  -4   1  22        0.69        2.96      2.93 o 
  -3   1  22        0.00        1.91      3.51 o 
  -2   1  22        0.43       -1.28      3.66 o 
  -1   1  22       22.67       30.00      4.45 o 
   0   1  22        4.33        4.33      3.76 o 
   1   1  22        0.03        1.11      3.51 o 
   2   1  22        0.02        1.95      3.51 o 
 -10   2  22        0.56       -3.90      2.60 o 
  -9   2  22        0.13       -0.94      2.60 o 
  -8   2  22        0.16       -1.88      2.54 o 
  -7   2  22        2.40       -1.14      3.46 o 
  -6   2  22        0.11       -2.11      2.41 o 
  -5   2  22        1.98       -0.67      3.14 o 
  -4   2  22        0.12        1.71      2.80 o 
  -3   2  22        2.56        5.07      3.33 o 
  -2   2  22       10.53        8.61      3.68 o 
  -1   2  22       11.88       14.13      3.98 o 
   0   2  22        4.93        3.99      4.66 o 
   1   2  22       26.42       32.17      4.71 o 
  -9   3  22        0.80       -1.67      2.25 o 
  -8   3  22        4.00        6.81      2.32 o 
  -7   3  22        0.03       -2.64      2.33 o 
  -6   3  22        0.01       -3.14      2.09 o 
  -5   3  22        0.47        1.97      2.70 o 
  -4   3  22        2.40        0.21      2.89 o 
  -3   3  22       12.89       12.98      3.76 o 
  -2   3  22        0.15        5.46      3.51 o 
  -1   3  22        2.49        5.20      3.68 o 
  -5   4  22       10.80       11.21      3.42 o 
  -4   4  22        0.00        2.79      3.03 o 
  -8   1  23        0.01       -4.91      3.53 o 
  -7   1  23       13.46       15.65      3.10 o 
  -6   1  23        2.12       -3.70      2.47 o 
  -5   1  23        0.32        0.59      2.89 o 
  -4   1  23        3.70       -0.33      3.29 o 
  -3   1  23        1.83        4.84      3.51 o 
  -2   1  23        0.05        2.13      3.51 o 
  -6   2  23        1.21        1.23      2.70 o 
  -5   2  23        0.14       -3.66      4.16 o 
  -4   2  23        0.50        1.66      3.29 o 
                                                 
